# Supplementary material for: Optimization of Scat Detection Methods for a Social Ungulate, the Wild Pig, and Experimental Evaluation of Factors Affecting Detection of Scat
Source: PLoS One. 2016 May 25;11(5):e0155615. doi: 10.1371/journal.pone.0155615 (PMC4880348; doi:10.1371/journal.pone.0155615)
Supplement: S1 File — (R) [file pone.0155615.s001.R]

########################################################################################
#Model comparing sampling protocols in terms of efficiency at finding wild pig scats
##written by Dave Keiter, david.keiter@uga.edu
#last change 11/02/2015
########################################################################################

#see website for instructions on installing glmmADMB package: http://glmmadmb.r-forge.r-project.org/

library(glmmADMB) #loads glmmADMB package


ComparisonData<-read.csv("Protocol_Comparison_Data.csv") #reads in data

#model incorporating fixed effects of protocol and habitat type and random effect of transect on number of scat encountered
Protocol_Hab<- glmmadmb(ScatNumber ~ 1 + Protocol + Habitat.Type + (1|Transect),data=ComparisonData,family="nbinom") 
summary(Protocol_Hab) #provides results from "Protocol_Hab" model

#model incorporating fixed effect of protocol and random effect of transect on number of scat encountered
Protocol<-glmmadmb(ScatNumber ~ 1 + Protocol + (1|Transect),data=ComparisonData,family="nbinom")
summary(Protocol) #provides results from "Protocol" model

ModelName<-c("Protocol and Habitat Type","Protocol") #creates vector of names for models being compared

LL2<-logLik(Protocol_Hab) #calculates log-likelihood of "Protocol_Hab" model
LL3<-logLik(Protocol) #calculates log-likelihood of "Protocol" model
LL<-c(LL2,LL3) #binds likelihoods together
LL<-round(LL,digits=2) #rounds likelihoods to two digits
n<-length(ComparisonData[,1]) #calculates sample size as the number of rows in the data

K<-c(8,7) #creates vector listing number of parameters for each model
AIC<-(-2*LL+2*K) #calculates Akaike's information criterion (AIC) for each model using log-likelihoods and numbers of parameters
AICc<-(-2*LL)+2*K*(n/(n-K-1)) #calculates AIC corrected for small sample sizes
AIC<-round(AIC,digits=2) #rounds AIC values to two digits
AICc<-round(AICc,digits=2) #rounds AICc values to two digits
delta<-AIC-min(AIC) #calculates deltaAIC as the difference between AIC values and the minimum AIC value
delta<-round(delta,digits=2) #rounds deltaAIC to two digits
deltaAICc<-AICc-min(AICc) #calculates deltaAICc
deltaAICc<-round(deltaAICc,digits=2) #rounds deltaAICc to two digits

weight<-exp(-0.5*delta)/sum(exp(-0.5*delta)) #calculates AIC weight
weight<-round(weight,digits=2) #rounds weight to two digits


AICc_Table<-data.frame(ModelName,LL,K,AICc,deltaAICc,weight) #Creates a table of model comparison information
AICc_Table #displays table of model comparison results
