# Supplementary material for: Optimization of Scat Detection Methods for a Social Ungulate, the Wild Pig, and Experimental Evaluation of Factors Affecting Detection of Scat
Source: PLoS One. 2016 May 25;11(5):e0155615. doi: 10.1371/journal.pone.0155615 (PMC4880348; doi:10.1371/journal.pone.0155615)
Supplement: S2 File — (R) [file pone.0155615.s002.R]

########################################################################################
#Model of factors affecting scat detection along a transect
##written by Dave Keiter, david.keiter@uga.edu
#last change 11/02/2015
########################################################################################

library(lme4) #loads lme4 package
library(ggplot2) #loads ggplot2 package

DetectionData<-read.csv("DetectionData.csv") #reads in data
head(DetectionData) #shows first six lines of data
str(DetectionData) #shows structure of data

DetectionData$Transect<-factor(DetectionData$Transect) #makes transect a factor for use as a random effect
str(DetectionData) #shows structure of data to check that transect is now a factor

#model incorporating fixed effect of number of fecal pellets and random effects of observer and transect on detectability of pig scat
Model1<-lmer(Detection~Pellet+(1|Obs.)+(1|Transect),data=DetectionData,na.last=NA,family=binomial,(link='logit'))
summary(Model1) #provides results from Model1

#model incorporating fixed effects of number and size of fecal pellets and random effects of observer and transect on detectability
#of wild pig scat
Model2<-lmer(Detection~Pellet+Size+(1|Obs.)+(1|Transect),data=DetectionData,family=binomial,(link='logit'))
summary(Model2) #provides results from Model2

#model incorporating fixed effects of number and size of fecal pellets and percentage of vegetative ground cover and random effects
#of observer and transect on detectability of wild pig scat
Model3<-lmer(Detection~Pellet+Size+GroundCover+(1|Obs.)+(1|Transect),data=DetectionData,family=binomial,(link='logit'))
summary(Model3)

#model incorporating fixed effects of size of fecal pellets, percentage of vegetative ground cover, and rain immediately
#prior to sampling, and random effects of observer and transect on detectability of wild pig scat
Model4<-lmer(Detection~Size+GroundCover+Rain+(1|Obs.)+(1|Transect),data=DetectionData,family=binomial,(link='logit'))
summary(Model4)

#model incorporating fixed effects of size and number of fecal pellets, percentage of vegetative ground cover, and rain immediately
#prior to sampling, and random effects of observer and transect on detectability of wild pig scat
Model5<-lmer(Detection~Size+Pellet+GroundCover+Rain+(1|Obs.)+(1|Transect),data=DetectionData,family=binomial,(link='logit'))
summary(Model5)

Names<-c("Pellet Number","Pellet Number and Size","Pellet Number, Size, and Ground Cover","Size, Ground Cover, and Rain","Pellet Number, Size, Ground Cover, and Rain")

n<-length(DetectionData[,1]) #creates a vector consisting of the number of samples
LL1<-logLik(Model1) #calculates the log-likelihood of Model1
LL2<-logLik(Model2) #calculates the log-likelihood of Model1
LL3<-logLik(Model3) #calculates the log-likelihood of Model1
LL4<-logLik(Model4) #calculates the log-likelihood of Model1
LL5<-logLik(Model5) #calculates the log-likelihood of Model1
LL<-c(LL1,LL2,LL3,LL4,LL5) #concatenates the log-likelihoods into a single vector
K<-c(4,5,6,6,7) #concatenates the numbers of parameters in each model
AIC<-(-2*LL+2*K) #calculates Akaike's Information Criterion
AICc<-(-2*LL)+2*K*(n/(n-K-1)) #calculates AIC corrected for small sample sizes
AIC<-round(AIC,digits=2) #rounds AIC values to two digits
AICc<-round(AICc,digits=2) #rounds AICc values to two digits
delta<-AIC-min(AIC) #calculates deltaAIC as the difference between AIC values and the minimum AIC value
delta<-round(delta,digits=2) #rounds deltaAIC to two digits
deltaAICc<-AICc-min(AICc) #calculates the difference from the best model in AICc scores for each model
deltaAICc<-round(deltaAICc,digits=2) #rounds deltaAICc to two digits
weight<-exp(-0.5*delta)/sum(exp(-0.5*delta)) #calculates AIC weight of each model
weight<-round(weight,digits=2) #rounds AIC weight to two digits

AIC_Table<-data.frame(Names,LL,K,AICc,deltaAICc,weight) #creates a table showing model comparison results
AIC_Table #displays above table
order.AIC<-order(AIC_Table$AIC) #sorts by AIC score

AIC_Table2<-AIC_Table[order.AIC,] #re-orders table by sorted AIC scores
AIC_Table2 #displays re-ordered table

#code for predicting data and creating a plot from the best model (Model5 or fixed effects of Pellet Number, Size, Ground Cover,
#and Rain with random effects of observer and transect on detectability of wild pig scat along a transect)
PercentGroundCover<-c(1:100) #creates a vector for 1%-100% vegetative ground cover
head(PercentGroundCover) #displays first six values of the above vector
LGDetect<-1.77561-0.008241*PercentGroundCover #uses beta values from the best model to calculate predicted detectability of scat
#consisting of a large-sized group of three fecal pellets
head(LGDetect) #displays first six values of the above vector
LSDetect<-LGDetect-0.204101 #uses beta values from the best model to predict detectability of large-sized single fecal pellets
head(LSDetect) #displays first six values of the above vector
SGDetect<-LGDetect-0.754551 #uses beta values to predict detectability of small-sized groups of three fecal pellets
head(SGDetect) #displays first six values of the above vector
RainLGDetect<-LGDetect-0.916131 #uses beta values to predict detectability of large-sized group of three fecal pellets following rain
head(RainLGDetect) #displays first six values of the above vector
SSDetect<-LGDetect-0.754551-0.204101 #uses beta values to predict detectability small-sized single fecal pellets
head(SSDetect) #displays first six values of the above vector
SGRainDetect<-LGDetect-0.754551-0.916131 #uses beta values to predict detectability of small-sized groups of three fecal pellets 
#following rain
head(SGRainDetect) #displays first six values of the above vector
SSRainDetect<-LGDetect-0.754551-0.204101-0.916131 #uses beta values to predict detectability of small-sized single fecal pellets 
#following rain
head(SSRainDetect) #displays first six values of the above vector
LSRainDetect<-LGDetect-0.204101-0.916131 #uses beta values to predict detectability of large-sized single fecal pellets following
#rain
head(LSRainDetect) #displays first six values of the above vector


LGDetectionProb<-plogis(LGDetect) #back-transforms data to give predicted probability of detection
LSDetectionProb<-plogis(LSDetect) #back-transforms data to give predicted probability of detection
SGDetectionProb<-plogis(SGDetect) #back-transforms data to give predicted probability of detection
RainLGDetectionProb<-plogis(RainLGDetect) #back-transforms data to give predicted probability of detection
SSDetectionProb<-plogis(SSDetect) #back-transforms data to give predicted probability of detection
LSRainDetectionProb<-plogis(LSRainDetect) #back-transforms data to give predicted probability of detection
SGRainDetectionProb<-plogis(SGRainDetect) #back-transforms data to give predicted probability of detection
SSRainDetectionProb<-plogis(SSRainDetect) #back-transforms data to give predicted probability of detection

PredictedData<-data.frame(PercentGroundCover,LGDetectionProb,LSDetectionProb,SGDetectionProb,SSDetectionProb, #creates data frame
                          RainLGDetectionProb,LSRainDetectionProb,SGRainDetectionProb,SSRainDetectionProb)    #of detection probabilities
head(PredictedData) #displays first 6 rows of data

#Below is code for producing figure 4 of the manuscript

tiff(filename = "ggplot Figure 4", width=14,height=14, unit='cm',res=300)
ggplot(data=PredictedData,aes(x=PercentGroundCover))+
  geom_line(aes(y=LGDetectionProb, color="Large, group, no rain"))+
  geom_line(aes(y=SGDetectionProb,color="Small, group, no rain"))+
  geom_line(aes(y=RainLGDetectionProb,color="Large, group, rain"))+
  geom_line(aes(y=SGRainDetectionProb,color="Small, group, rain"))+
  ylim(0,1)+xlim(0,100)+ylab("Probability of detection")+xlab("Percentage of vegetative ground cover")+
  theme(text=element_text(size=8,family = "Times"))+
  scale_color_manual("",
                     breaks=c("Large, group, no rain","Small, group, no rain","Large, group, rain", "Small, group, rain"),
                       values=c("#000066","#990000","blue","#FF3300"))
dev.off()
