# Supplementary material for: Optimization of Scat Detection Methods for a Social Ungulate, the Wild Pig, and Experimental Evaluation of Factors Affecting Detection of Scat
Source: PLoS One. 2016 May 25;11(5):e0155615. doi: 10.1371/journal.pone.0155615 (PMC4880348; doi:10.1371/journal.pone.0155615)
Supplement: S1 Table — (CSV) [file pone.0155615.s003.csv]

Protocol	ScatNumber	Transect	Habitat Type
ACS	3	PBH1	BH
ACS	1	PBH1	BH
ACS	1	PRIP1	UP
ACS	3	PBH2	BH
ACS	5	PBH2	BH
ACS	1	PBH2	BH
ACS	1	PBH2	BH
ACS	11	PBH2	BH
ACS	1	PBH2	BH
ACS	1	PUP3	UP
ACS	1	PUP4	UP
ACS	2	PUP4	UP
ACS	5	PUP4	UP
ACS	2	PUP5	UP
ACS	1	PUP6	UP
ACS	3	PBH3	BH
ACS	1	PBH3	BH
ACS	1	PBH3	BH
ACS	13	PBH3	BH
ACS	4	PBH3	BH
ACS	1	PBH3	BH
ACS	4	PBH3	BH
ACS	5	PBH3	BH
ACS	2	PBH3	BH
ACS	1	PBH3	BH
ACS	17	PBH4	BH
ACS	2	PBH4	BH
ACS	8	PBH4	BH
ACS	1	PBH4	BH
ACS	5	PBH4	BH
ACS	1	PBH5	BH
ACS	4	PBH5	BH
ACS	2	PBH5	BH
ACS	6	PBH5	BH
ACS	1	PBH8	BH
ACS	1	PBH8	BH
ACS	36	PBH8	BH
ACS	5	PUPRIP5	UP
ACS	24	PBH7	BH
ACS	40	PBH7	BH
ACS	95	PBH7	BH
R05m	3	PBH1	BH
R05m	1	PBH1	BH
R05m	1	PRIP1	UP
R05m	3	PBH2	BH
R05m	5	PBH2	BH
R05m	1	PBH2	BH
R05m	1	PBH2	BH
R05m	3	PBH2	BH
R05m	1	PBH2	BH
R05m	1	PUP3	UP
R05m	1	PUP4	UP
R05m	2	PUP4	UP
R05m	3	PUP4	UP
R05m	2	PUP5	UP
R05m	1	PUP6	UP
R05m	3	PBH3	BH
R05m	1	PBH3	BH
R05m	1	PBH3	BH
R05m	7	PBH3	BH
R05m	3	PBH3	BH
R05m	1	PBH3	BH
R05m	4	PBH3	BH
R05m	4	PBH3	BH
R05m	2	PBH3	BH
R05m	1	PBH3	BH
R05m	7	PBH4	BH
R05m	2	PBH4	BH
R05m	7	PBH4	BH
R05m	1	PBH4	BH
R05m	2	PBH4	BH
R05m	1	PBH5	BH
R05m	4	PBH5	BH
R05m	2	PBH5	BH
R05m	3	PBH5	BH
R05m	1	PBH8	BH
R05m	1	PBH8	BH
R05m	15	PBH8	BH
R05m	4	PUPRIP5	UP
R05m	6	PBH7	BH
R05m	12	PBH7	BH
R05m	12	PBH7	BH
R10m	3	PBH1	BH
R10m	2	PBH1	BH
R10m	3	PRIP1	UP
R10m	3	PBH2	BH
R10m	5	PBH2	BH
R10m	2	PBH2	BH
R10m	2	PBH2	BH
R10m	11	PBH2	BH
R10m	1	PBH2	BH
R10m	2	PUP3	UP
R10m	2	PUP4	UP
R10m	3	PUP4	UP
R10m	5	PUP4	UP
R10m	2	PUP5	UP
R10m	3	PUP6	UP
R10m	3	PBH3	BH
R10m	1	PBH3	BH
R10m	2	PBH3	BH
R10m	15	PBH3	BH
R10m	6	PBH3	BH
R10m	2	PBH3	BH
R10m	4	PBH3	BH
R10m	5	PBH3	BH
R10m	2	PBH3	BH
R10m	4	PBH3	BH
R10m	15	PBH4	BH
R10m	3	PBH4	BH
R10m	10	PBH4	BH
R10m	3	PBH4	BH
R10m	5	PBH4	BH
R10m	1	PBH5	BH
R10m	6	PBH5	BH
R10m	4	PBH5	BH
R10m	6	PBH5	BH
R10m	3	PBH8	BH
R10m	4	PBH8	BH
R10m	31	PBH8	BH
R10m	6	PUPRIP5	UP
R10m	14	PBH7	BH
R10m	28	PBH7	BH
R10m	46	PBH7	BH
R15m	5	PBH1	BH
R15m	3	PBH1	BH
R15m	3	PRIP1	UP
R15m	3	PBH2	BH
R15m	5	PBH2	BH
R15m	3	PBH2	BH
R15m	2	PBH2	BH
R15m	20	PBH2	BH
R15m	1	PBH2	BH
R15m	3	PUP3	UP
R15m	2	PUP4	UP
R15m	3	PUP4	UP
R15m	5	PUP4	UP
R15m	3	PUP5	UP
R15m	4	PUP6	UP
R15m	4	PBH3	BH
R15m	2	PBH3	BH
R15m	2	PBH3	BH
R15m	19	PBH3	BH
R15m	10	PBH3	BH
R15m	2	PBH3	BH
R15m	4	PBH3	BH
R15m	5	PBH3	BH
R15m	3	PBH3	BH
R15m	15	PBH3	BH
R15m	24	PBH4	BH
R15m	4	PBH4	BH
R15m	10	PBH4	BH
R15m	3	PBH4	BH
R15m	5	PBH4	BH
R15m	1	PBH5	BH
R15m	7	PBH5	BH
R15m	9	PBH5	BH
R15m	6	PBH5	BH
R15m	4	PBH8	BH
R15m	5	PBH8	BH
R15m	42	PBH8	BH
R15m	8	PUPRIP5	UP
R15m	26	PBH7	BH
R15m	38	PBH7	BH
R15m	68	PBH7	BH
R20m	5	PBH1	BH
R20m	4	PBH1	BH
R20m	3	PRIP1	UP
R20m	3	PBH2	BH
R20m	5	PBH2	BH
R20m	4	PBH2	BH
R20m	2	PBH2	BH
R20m	24	PBH2	BH
R20m	1	PBH2	BH
R20m	3	PUP3	UP
R20m	3	PUP4	UP
R20m	3	PUP4	UP
R20m	5	PUP4	UP
R20m	4	PUP5	UP
R20m	4	PUP6	UP
R20m	4	PBH3	BH
R20m	2	PBH3	BH
R20m	2	PBH3	BH
R20m	23	PBH3	BH
R20m	11	PBH3	BH
R20m	2	PBH3	BH
R20m	4	PBH3	BH
R20m	5	PBH3	BH
R20m	3	PBH3	BH
R20m	17	PBH3	BH
R20m	27	PBH4	BH
R20m	6	PBH4	BH
R20m	12	PBH4	BH
R20m	3	PBH4	BH
R20m	5	PBH4	BH
R20m	2	PBH5	BH
R20m	7	PBH5	BH
R20m	13	PBH5	BH
R20m	6	PBH5	BH
R20m	4	PBH8	BH
R20m	10	PBH8	BH
R20m	46	PBH8	BH
R20m	10	PUPRIP5	UP
R20m	30	PBH7	BH
R20m	48	PBH7	BH
R20m	93	PBH7	BH
