# Supplementary material for: Optimization of Scat Detection Methods for a Social Ungulate, the Wild Pig, and Experimental Evaluation of Factors Affecting Detection of Scat
Source: PLoS One. 2016 May 25;11(5):e0155615. doi: 10.1371/journal.pone.0155615 (PMC4880348; doi:10.1371/journal.pone.0155615)
Supplement: S2 Table — (CSV) [file pone.0155615.s004.csv]

Transect	Scat	Pellet	Size	GroundCover	Rain	Obs.	Detection
1	1	Group	Large	19	rain	1	1
1	2	Single	Small	6	rain	1	1
1	3	Group	Large	6	rain	1	1
1	4	Group	Small	15	rain	1	0
1	5	Group	Small	21	rain	1	0
1	6	Group	Small	7	rain	1	1
1	7	Single	Small	7	rain	1	0
1	8	Group	Large	34	rain	1	1
1	9	Single	Small	4	rain	1	0
1	10	Single	Large	7	rain	1	1
1	11	Group	Small	18	rain	1	1
1	12	Single	Small	25	rain	1	1
1	13	Group	Large	65	rain	1	0
1	14	Single	Large	12	rain	1	0
1	15	Single	Large	15	rain	1	0
1	16	Single	Small	34	rain	1	0
1	17	Group	Large	47	rain	1	1
1	18	Single	Large	51	rain	1	1
1	19	Group	Small	32	rain	1	1
1	20	Single	Large	37	rain	1	1
2	21	Group	Large	8	rain	1	1
2	22	Group	Large	22	rain	1	0
2	23	Group	Small	13	rain	1	0
2	24	Single	Small	48	rain	1	0
2	25	Single	Large	8	rain	1	1
2	26	Group	Large	7	rain	1	1
2	27	Group	Small	55	rain	1	0
2	28	Single	Small	18	rain	1	0
2	29	Group	Large	26	rain	1	1
2	30	Group	Large	34	rain	1	1
2	31	Single	Large	28	rain	1	0
2	32	Group	Large	33	rain	1	1
2	33	Single	Large	77	rain	1	1
2	34	Group	Small	12	rain	1	0
2	35	Single	Small	3	rain	1	1
2	36	Single	Small	83	rain	1	1
2	37	Single	Small	18	rain	1	0
2	38	Group	Large	8	rain	1	0
3	39	Group	Large	1	rain	1	N/A
3	40	Group	Large	1	rain	1	N/A
3	41	Single	Large	7	rain	1	N/A
3	42	Group	Large	1	rain	1	N/A
3	43	Single	Large	0	rain	1	N/A
3	44	Group	Small	0	rain	1	N/A
3	45	Single	Small	13	rain	1	N/A
3	46	Group	Large	0	rain	1	N/A
3	47	Group	Small	1	rain	1	N/A
3	48	Single	Small	1	rain	1	N/A
3	49	Single	Large	4	rain	1	N/A
3	50	Group	Small	17	rain	1	N/A
3	51	Single	Large	4	rain	1	N/A
3	52	Single	Small	2	rain	1	N/A
3	53	Group	Small	0	rain	1	N/A
3	54	Single	Large	5	rain	1	N/A
3	55	Group	Small	2	rain	1	N/A
3	56	Single	Small	9	rain	1	N/A
3	57	Group	Large	16	rain	1	N/A
4	58	Group	Large	1	rain	1	N/A
4	59	Single	Small	1	rain	1	N/A
4	60	Group	Small	0	rain	1	N/A
4	61	Single	Large	0	rain	1	N/A
4	62	Group	Small	0	rain	1	N/A
4	63	Group	Large	11	rain	1	N/A
4	64	Single	Large	0	rain	1	N/A
4	65	Group	Large	5	rain	1	N/A
4	66	Single	Small	0	rain	1	N/A
4	67	Single	Small	10	rain	1	N/A
4	68	Group	Small	14	rain	1	N/A
4	69	Single	Small	6	rain	1	N/A
4	70	Single	Large	12	rain	1	N/A
4	71	Single	Large	0	rain	1	N/A
4	72	Single	Large	2	rain	1	N/A
4	73	Group	Large	1	rain	1	N/A
4	74	Group	Large	0	rain	1	N/A
4	75	Group	Small	0	rain	1	N/A
4	76	Single	Small	0	rain	1	N/A
4	77	Group	Small	0	rain	1	N/A
1	1	Group	Large	19	rain	2	0
1	2	Single	Small	6	rain	2	0
1	3	Group	Large	6	rain	2	1
1	4	Group	Small	15	rain	2	0
1	5	Group	Small	21	rain	2	1
1	6	Group	Small	7	rain	2	0
1	7	Single	Small	7	rain	2	0
1	8	Group	Large	34	rain	2	1
1	9	Single	Small	4	rain	2	0
1	10	Single	Large	7	rain	2	1
1	11	Group	Small	18	rain	2	1
1	12	Single	Small	25	rain	2	1
1	13	Group	Large	65	rain	2	1
1	14	Single	Large	12	rain	2	1
1	15	Single	Large	15	rain	2	1
1	16	Single	Small	34	rain	2	0
1	17	Group	Large	47	rain	2	1
1	18	Single	Large	51	rain	2	1
1	19	Group	Small	32	rain	2	0
1	20	Single	Large	37	rain	2	0
2	21	Group	Large	8	rain	2	1
2	22	Group	Large	22	rain	2	0
2	23	Group	Small	13	rain	2	1
2	24	Single	Small	48	rain	2	1
2	25	Single	Large	8	rain	2	1
2	26	Group	Large	7	rain	2	0
2	27	Group	Small	55	rain	2	0
2	28	Single	Small	18	rain	2	0
2	29	Group	Large	26	rain	2	0
2	30	Group	Large	34	rain	2	1
2	31	Single	Large	28	rain	2	1
2	32	Group	Large	33	rain	2	0
2	33	Single	Large	77	rain	2	0
2	34	Group	Small	12	rain	2	0
2	35	Single	Small	3	rain	2	0
2	36	Single	Small	83	rain	2	0
2	37	Single	Small	18	rain	2	0
2	38	Group	Large	8	rain	2	0
3	39	Group	Large	1	rain	2	0
3	40	Group	Large	1	rain	2	1
3	41	Single	Large	7	rain	2	1
3	42	Group	Large	1	rain	2	1
3	43	Single	Large	0	rain	2	0
3	44	Group	Small	0	rain	2	0
3	45	Single	Small	13	rain	2	0
3	46	Group	Large	0	rain	2	0
3	47	Group	Small	1	rain	2	0
3	48	Single	Small	1	rain	2	0
3	49	Single	Large	4	rain	2	1
3	50	Group	Small	17	rain	2	0
3	51	Single	Large	4	rain	2	1
3	52	Single	Small	2	rain	2	0
3	53	Group	Small	0	rain	2	0
3	54	Single	Large	5	rain	2	0
3	55	Group	Small	2	rain	2	0
3	56	Single	Small	9	rain	2	0
3	57	Group	Large	16	rain	2	1
4	58	Group	Large	1	rain	2	0
4	59	Single	Small	1	rain	2	0
4	60	Group	Small	0	rain	2	1
4	61	Single	Large	0	rain	2	1
4	62	Group	Small	0	rain	2	1
4	63	Group	Large	11	rain	2	0
4	64	Single	Large	0	rain	2	1
4	65	Group	Large	5	rain	2	1
4	66	Single	Small	0	rain	2	0
4	67	Single	Small	10	rain	2	0
4	68	Group	Small	14	rain	2	0
4	69	Single	Small	6	rain	2	0
4	70	Single	Large	12	rain	2	0
4	71	Single	Large	0	rain	2	1
4	72	Single	Large	2	rain	2	0
4	73	Group	Large	1	rain	2	1
4	74	Group	Large	0	rain	2	1
4	75	Group	Small	0	rain	2	0
4	76	Single	Small	0	rain	2	0
4	77	Group	Small	0	rain	2	0
1	1	Group	Large	19	rain	3	0
1	2	Single	Small	6	rain	3	0
1	3	Group	Large	6	rain	3	1
1	4	Group	Small	15	rain	3	0
1	5	Group	Small	21	rain	3	1
1	6	Group	Small	7	rain	3	0
1	7	Single	Small	7	rain	3	0
1	8	Group	Large	34	rain	3	1
1	9	Single	Small	4	rain	3	0
1	10	Single	Large	7	rain	3	1
1	11	Group	Small	18	rain	3	1
1	12	Single	Small	25	rain	3	1
1	13	Group	Large	65	rain	3	0
1	14	Single	Large	12	rain	3	0
1	15	Single	Large	15	rain	3	0
1	16	Single	Small	34	rain	3	0
1	17	Group	Large	47	rain	3	1
1	18	Single	Large	51	rain	3	0
1	19	Group	Small	32	rain	3	0
1	20	Single	Large	37	rain	3	0
2	21	Group	Large	8	rain	3	1
2	22	Group	Large	22	rain	3	0
2	23	Group	Small	13	rain	3	1
2	24	Single	Small	48	rain	3	0
2	25	Single	Large	8	rain	3	0
2	26	Group	Large	7	rain	3	0
2	27	Group	Small	55	rain	3	0
2	28	Single	Small	18	rain	3	0
2	29	Group	Large	26	rain	3	0
2	30	Group	Large	34	rain	3	1
2	31	Single	Large	28	rain	3	0
2	32	Group	Large	33	rain	3	0
2	33	Single	Large	77	rain	3	0
2	34	Group	Small	12	rain	3	0
2	35	Single	Small	3	rain	3	0
2	36	Single	Small	83	rain	3	0
2	37	Single	Small	18	rain	3	0
2	38	Group	Large	8	rain	3	0
3	39	Group	Large	1	rain	3	0
3	40	Group	Large	1	rain	3	1
3	41	Single	Large	7	rain	3	0
3	42	Group	Large	1	rain	3	1
3	43	Single	Large	0	rain	3	1
3	44	Group	Small	0	rain	3	0
3	45	Single	Small	13	rain	3	0
3	46	Group	Large	0	rain	3	0
3	47	Group	Small	1	rain	3	0
3	48	Single	Small	1	rain	3	0
3	49	Single	Large	4	rain	3	1
3	50	Group	Small	17	rain	3	0
3	51	Single	Large	4	rain	3	0
3	52	Single	Small	2	rain	3	1
3	53	Group	Small	0	rain	3	0
3	54	Single	Large	5	rain	3	1
3	55	Group	Small	2	rain	3	1
3	56	Single	Small	9	rain	3	0
3	57	Group	Large	16	rain	3	0
4	58	Group	Large	1	rain	3	0
4	59	Single	Small	1	rain	3	1
4	60	Group	Small	0	rain	3	0
4	61	Single	Large	0	rain	3	1
4	62	Group	Small	0	rain	3	0
4	63	Group	Large	11	rain	3	0
4	64	Single	Large	0	rain	3	0
4	65	Group	Large	5	rain	3	1
4	66	Single	Small	0	rain	3	1
4	67	Single	Small	10	rain	3	0
4	68	Group	Small	14	rain	3	0
4	69	Single	Small	6	rain	3	0
4	70	Single	Large	12	rain	3	0
4	71	Single	Large	0	rain	3	1
4	72	Single	Large	2	rain	3	0
4	73	Group	Large	1	rain	3	1
4	74	Group	Large	0	rain	3	1
4	75	Group	Small	0	rain	3	0
4	76	Single	Small	0	rain	3	0
4	77	Group	Small	0	rain	3	0
1	1	Group	Large	19	rain	4	0
1	2	Single	Small	6	rain	4	0
1	3	Group	Large	6	rain	4	0
1	4	Group	Small	15	rain	4	0
1	5	Group	Small	21	rain	4	0
1	6	Group	Small	7	rain	4	0
1	7	Single	Small	7	rain	4	0
1	8	Group	Large	34	rain	4	1
1	9	Single	Small	4	rain	4	0
1	10	Single	Large	7	rain	4	1
1	11	Group	Small	18	rain	4	1
1	12	Single	Small	25	rain	4	1
1	13	Group	Large	65	rain	4	0
1	14	Single	Large	12	rain	4	1
1	15	Single	Large	15	rain	4	1
1	16	Single	Small	34	rain	4	0
1	17	Group	Large	47	rain	4	0
1	18	Single	Large	51	rain	4	0
1	19	Group	Small	32	rain	4	0
1	20	Single	Large	37	rain	4	0
2	21	Group	Large	8	rain	4	N/A
2	22	Group	Large	22	rain	4	N/A
2	23	Group	Small	13	rain	4	N/A
2	24	Single	Small	48	rain	4	N/A
2	25	Single	Large	8	rain	4	N/A
2	26	Group	Large	7	rain	4	N/A
2	27	Group	Small	55	rain	4	N/A
2	28	Single	Small	18	rain	4	N/A
2	29	Group	Large	26	rain	4	N/A
2	30	Group	Large	34	rain	4	N/A
2	31	Single	Large	28	rain	4	N/A
2	32	Group	Large	33	rain	4	N/A
2	33	Single	Large	77	rain	4	N/A
2	34	Group	Small	12	rain	4	N/A
2	35	Single	Small	3	rain	4	N/A
2	36	Single	Small	83	rain	4	N/A
2	37	Single	Small	18	rain	4	N/A
2	38	Group	Large	8	rain	4	N/A
3	39	Group	Large	1	rain	4	1
3	40	Group	Large	1	rain	4	0
3	41	Single	Large	7	rain	4	1
3	42	Group	Large	1	rain	4	1
3	43	Single	Large	0	rain	4	1
3	44	Group	Small	0	rain	4	0
3	45	Single	Small	13	rain	4	1
3	46	Group	Large	0	rain	4	1
3	47	Group	Small	1	rain	4	1
3	48	Single	Small	1	rain	4	1
3	49	Single	Large	4	rain	4	1
3	50	Group	Small	17	rain	4	1
3	51	Single	Large	4	rain	4	0
3	52	Single	Small	2	rain	4	1
3	53	Group	Small	0	rain	4	1
3	54	Single	Large	5	rain	4	1
3	55	Group	Small	2	rain	4	1
3	56	Single	Small	9	rain	4	0
3	57	Group	Large	16	rain	4	1
4	58	Group	Large	1	rain	4	1
4	59	Single	Small	1	rain	4	1
4	60	Group	Small	0	rain	4	1
4	61	Single	Large	0	rain	4	1
4	62	Group	Small	0	rain	4	1
4	63	Group	Large	11	rain	4	1
4	64	Single	Large	0	rain	4	0
4	65	Group	Large	5	rain	4	1
4	66	Single	Small	0	rain	4	1
4	67	Single	Small	10	rain	4	1
4	68	Group	Small	14	rain	4	0
4	69	Single	Small	6	rain	4	0
4	70	Single	Large	12	rain	4	1
4	71	Single	Large	0	rain	4	0
4	72	Single	Large	2	rain	4	1
4	73	Group	Large	1	rain	4	0
4	74	Group	Large	0	rain	4	1
4	75	Group	Small	0	rain	4	1
4	76	Single	Small	0	rain	4	0
4	77	Group	Small	0	rain	4	1
1	1	Group	Large	19	rain	5	1
1	2	Single	Small	6	rain	5	0
1	3	Group	Large	6	rain	5	1
1	4	Group	Small	15	rain	5	1
1	5	Group	Small	21	rain	5	1
1	6	Group	Small	7	rain	5	0
1	7	Single	Small	7	rain	5	0
1	8	Group	Large	34	rain	5	1
1	9	Single	Small	4	rain	5	0
1	10	Single	Large	7	rain	5	1
1	11	Group	Small	18	rain	5	1
1	12	Single	Small	25	rain	5	0
1	13	Group	Large	65	rain	5	0
1	14	Single	Large	12	rain	5	1
1	15	Single	Large	15	rain	5	1
1	16	Single	Small	34	rain	5	0
1	17	Group	Large	47	rain	5	0
1	18	Single	Large	51	rain	5	1
1	19	Group	Small	32	rain	5	0
1	20	Single	Large	37	rain	5	0
2	21	Group	Large	8	rain	5	1
2	22	Group	Large	22	rain	5	1
2	23	Group	Small	13	rain	5	0
2	24	Single	Small	48	rain	5	0
2	25	Single	Large	8	rain	5	0
2	26	Group	Large	7	rain	5	0
2	27	Group	Small	55	rain	5	1
2	28	Single	Small	18	rain	5	0
2	29	Group	Large	26	rain	5	1
2	30	Group	Large	34	rain	5	1
2	31	Single	Large	28	rain	5	1
2	32	Group	Large	33	rain	5	0
2	33	Single	Large	77	rain	5	0
2	34	Group	Small	12	rain	5	0
2	35	Single	Small	3	rain	5	0
2	36	Single	Small	83	rain	5	0
2	37	Single	Small	18	rain	5	0
2	38	Group	Large	8	rain	5	0
3	39	Group	Large	1	rain	5	1
3	40	Group	Large	1	rain	5	0
3	41	Single	Large	7	rain	5	0
3	42	Group	Large	1	rain	5	1
3	43	Single	Large	0	rain	5	1
3	44	Group	Small	0	rain	5	0
3	45	Single	Small	13	rain	5	1
3	46	Group	Large	0	rain	5	1
3	47	Group	Small	1	rain	5	1
3	48	Single	Small	1	rain	5	1
3	49	Single	Large	4	rain	5	1
3	50	Group	Small	17	rain	5	1
3	51	Single	Large	4	rain	5	0
3	52	Single	Small	2	rain	5	0
3	53	Group	Small	0	rain	5	0
3	54	Single	Large	5	rain	5	0
3	55	Group	Small	2	rain	5	1
3	56	Single	Small	9	rain	5	0
3	57	Group	Large	16	rain	5	1
4	58	Group	Large	1	rain	5	1
4	59	Single	Small	1	rain	5	0
4	60	Group	Small	0	rain	5	0
4	61	Single	Large	0	rain	5	1
4	62	Group	Small	0	rain	5	0
4	63	Group	Large	11	rain	5	0
4	64	Single	Large	0	rain	5	0
4	65	Group	Large	5	rain	5	1
4	66	Single	Small	0	rain	5	1
4	67	Single	Small	10	rain	5	0
4	68	Group	Small	14	rain	5	0
4	69	Single	Small	6	rain	5	1
4	70	Single	Large	12	rain	5	0
4	71	Single	Large	0	rain	5	0
4	72	Single	Large	2	rain	5	0
4	73	Group	Large	1	rain	5	0
4	74	Group	Large	0	rain	5	1
4	75	Group	Small	0	rain	5	1
4	76	Single	Small	0	rain	5	0
4	77	Group	Small	0	rain	5	0
1	1	Group	Large	19	rain	6	1
1	2	Single	Small	6	rain	6	0
1	3	Group	Large	6	rain	6	1
1	4	Group	Small	15	rain	6	0
1	5	Group	Small	21	rain	6	0
1	6	Group	Small	7	rain	6	1
1	7	Single	Small	7	rain	6	1
1	8	Group	Large	34	rain	6	1
1	9	Single	Small	4	rain	6	0
1	10	Single	Large	7	rain	6	1
1	11	Group	Small	18	rain	6	1
1	12	Single	Small	25	rain	6	1
1	13	Group	Large	65	rain	6	0
1	14	Single	Large	12	rain	6	1
1	15	Single	Large	15	rain	6	1
1	16	Single	Small	34	rain	6	0
1	17	Group	Large	47	rain	6	0
1	18	Single	Large	51	rain	6	0
1	19	Group	Small	32	rain	6	0
1	20	Single	Large	37	rain	6	1
2	21	Group	Large	8	rain	6	N/A
2	22	Group	Large	22	rain	6	N/A
2	23	Group	Small	13	rain	6	N/A
2	24	Single	Small	48	rain	6	N/A
2	25	Single	Large	8	rain	6	N/A
2	26	Group	Large	7	rain	6	N/A
2	27	Group	Small	55	rain	6	N/A
2	28	Single	Small	18	rain	6	N/A
2	29	Group	Large	26	rain	6	N/A
2	30	Group	Large	34	rain	6	N/A
2	31	Single	Large	28	rain	6	N/A
2	32	Group	Large	33	rain	6	N/A
2	33	Single	Large	77	rain	6	N/A
2	34	Group	Small	12	rain	6	N/A
2	35	Single	Small	3	rain	6	N/A
2	36	Single	Small	83	rain	6	N/A
2	37	Single	Small	18	rain	6	N/A
2	38	Group	Large	8	rain	6	N/A
3	39	Group	Large	1	rain	6	N/A
3	40	Group	Large	1	rain	6	N/A
3	41	Single	Large	7	rain	6	N/A
3	42	Group	Large	1	rain	6	N/A
3	43	Single	Large	0	rain	6	N/A
3	44	Group	Small	0	rain	6	N/A
3	45	Single	Small	13	rain	6	N/A
3	46	Group	Large	0	rain	6	N/A
3	47	Group	Small	1	rain	6	N/A
3	48	Single	Small	1	rain	6	N/A
3	49	Single	Large	4	rain	6	N/A
3	50	Group	Small	17	rain	6	N/A
3	51	Single	Large	4	rain	6	N/A
3	52	Single	Small	2	rain	6	N/A
3	53	Group	Small	0	rain	6	N/A
3	54	Single	Large	5	rain	6	N/A
3	55	Group	Small	2	rain	6	N/A
3	56	Single	Small	9	rain	6	N/A
3	57	Group	Large	16	rain	6	N/A
4	58	Group	Large	1	rain	6	1
4	59	Single	Small	1	rain	6	1
4	60	Group	Small	0	rain	6	0
4	61	Single	Large	0	rain	6	1
4	62	Group	Small	0	rain	6	1
4	63	Group	Large	11	rain	6	0
4	64	Single	Large	0	rain	6	1
4	65	Group	Large	5	rain	6	1
4	66	Single	Small	0	rain	6	0
4	67	Single	Small	10	rain	6	0
4	68	Group	Small	14	rain	6	0
4	69	Single	Small	6	rain	6	1
4	70	Single	Large	12	rain	6	1
4	71	Single	Large	0	rain	6	1
4	72	Single	Large	2	rain	6	1
4	73	Group	Large	1	rain	6	1
4	74	Group	Large	0	rain	6	1
4	75	Group	Small	0	rain	6	1
4	76	Single	Small	0	rain	6	1
4	77	Group	Small	0	rain	6	0
1	1	Group	Large	19	rain	7	1
1	2	Single	Small	6	rain	7	0
1	3	Group	Large	6	rain	7	1
1	4	Group	Small	15	rain	7	0
1	5	Group	Small	21	rain	7	1
1	6	Group	Small	7	rain	7	1
1	7	Single	Small	7	rain	7	0
1	8	Group	Large	34	rain	7	1
1	9	Single	Small	4	rain	7	0
1	10	Single	Large	7	rain	7	1
1	11	Group	Small	18	rain	7	1
1	12	Single	Small	25	rain	7	1
1	13	Group	Large	65	rain	7	0
1	14	Single	Large	12	rain	7	0
1	15	Single	Large	15	rain	7	0
1	16	Single	Small	34	rain	7	0
1	17	Group	Large	47	rain	7	0
1	18	Single	Large	51	rain	7	0
1	19	Group	Small	32	rain	7	0
1	20	Single	Large	37	rain	7	0
2	21	Group	Large	8	rain	7	0
2	22	Group	Large	22	rain	7	0
2	23	Group	Small	13	rain	7	0
2	24	Single	Small	48	rain	7	0
2	25	Single	Large	8	rain	7	1
2	26	Group	Large	7	rain	7	0
2	27	Group	Small	55	rain	7	0
2	28	Single	Small	18	rain	7	0
2	29	Group	Large	26	rain	7	0
2	30	Group	Large	34	rain	7	1
2	31	Single	Large	28	rain	7	1
2	32	Group	Large	33	rain	7	0
2	33	Single	Large	77	rain	7	0
2	34	Group	Small	12	rain	7	0
2	35	Single	Small	3	rain	7	0
2	36	Single	Small	83	rain	7	0
2	37	Single	Small	18	rain	7	0
2	38	Group	Large	8	rain	7	0
3	39	Group	Large	1	rain	7	1
3	40	Group	Large	1	rain	7	1
3	41	Single	Large	7	rain	7	1
3	42	Group	Large	1	rain	7	1
3	43	Single	Large	0	rain	7	0
3	44	Group	Small	0	rain	7	0
3	45	Single	Small	13	rain	7	0
3	46	Group	Large	0	rain	7	0
3	47	Group	Small	1	rain	7	0
3	48	Single	Small	1	rain	7	0
3	49	Single	Large	4	rain	7	0
3	50	Group	Small	17	rain	7	0
3	51	Single	Large	4	rain	7	1
3	52	Single	Small	2	rain	7	0
3	53	Group	Small	0	rain	7	1
3	54	Single	Large	5	rain	7	1
3	55	Group	Small	2	rain	7	0
3	56	Single	Small	9	rain	7	0
3	57	Group	Large	16	rain	7	0
4	58	Group	Large	1	rain	7	1
4	59	Single	Small	1	rain	7	1
4	60	Group	Small	0	rain	7	1
4	61	Single	Large	0	rain	7	1
4	62	Group	Small	0	rain	7	0
4	63	Group	Large	11	rain	7	0
4	64	Single	Large	0	rain	7	0
4	65	Group	Large	5	rain	7	0
4	66	Single	Small	0	rain	7	1
4	67	Single	Small	10	rain	7	0
4	68	Group	Small	14	rain	7	0
4	69	Single	Small	6	rain	7	0
4	70	Single	Large	12	rain	7	0
4	71	Single	Large	0	rain	7	0
4	72	Single	Large	2	rain	7	0
4	73	Group	Large	1	rain	7	0
4	74	Group	Large	0	rain	7	1
4	75	Group	Small	0	rain	7	0
4	76	Single	Small	0	rain	7	0
4	77	Group	Small	0	rain	7	0
1	1	Group	Large	19	rain	8	1
1	2	Single	Small	6	rain	8	1
1	3	Group	Large	6	rain	8	0
1	4	Group	Small	15	rain	8	1
1	5	Group	Small	21	rain	8	0
1	6	Group	Small	7	rain	8	1
1	7	Single	Small	7	rain	8	0
1	8	Group	Large	34	rain	8	1
1	9	Single	Small	4	rain	8	1
1	10	Single	Large	7	rain	8	0
1	11	Group	Small	18	rain	8	0
1	12	Single	Small	25	rain	8	0
1	13	Group	Large	65	rain	8	1
1	14	Single	Large	12	rain	8	0
1	15	Single	Large	15	rain	8	0
1	16	Single	Small	34	rain	8	0
1	17	Group	Large	47	rain	8	1
1	18	Single	Large	51	rain	8	0
1	19	Group	Small	32	rain	8	0
1	20	Single	Large	37	rain	8	0
2	21	Group	Large	8	rain	8	1
2	22	Group	Large	22	rain	8	0
2	23	Group	Small	13	rain	8	0
2	24	Single	Small	48	rain	8	0
2	25	Single	Large	8	rain	8	0
2	26	Group	Large	7	rain	8	0
2	27	Group	Small	55	rain	8	0
2	28	Single	Small	18	rain	8	0
2	29	Group	Large	26	rain	8	0
2	30	Group	Large	34	rain	8	1
2	31	Single	Large	28	rain	8	1
2	32	Group	Large	33	rain	8	0
2	33	Single	Large	77	rain	8	0
2	34	Group	Small	12	rain	8	0
2	35	Single	Small	3	rain	8	0
2	36	Single	Small	83	rain	8	0
2	37	Single	Small	18	rain	8	0
2	38	Group	Large	8	rain	8	0
3	39	Group	Large	1	rain	8	1
3	40	Group	Large	1	rain	8	1
3	41	Single	Large	7	rain	8	0
3	42	Group	Large	1	rain	8	1
3	43	Single	Large	0	rain	8	1
3	44	Group	Small	0	rain	8	0
3	45	Single	Small	13	rain	8	0
3	46	Group	Large	0	rain	8	0
3	47	Group	Small	1	rain	8	1
3	48	Single	Small	1	rain	8	1
3	49	Single	Large	4	rain	8	0
3	50	Group	Small	17	rain	8	1
3	51	Single	Large	4	rain	8	0
3	52	Single	Small	2	rain	8	0
3	53	Group	Small	0	rain	8	0
3	54	Single	Large	5	rain	8	1
3	55	Group	Small	2	rain	8	0
3	56	Single	Small	9	rain	8	0
3	57	Group	Large	16	rain	8	1
4	58	Group	Large	1	rain	8	1
4	59	Single	Small	1	rain	8	0
4	60	Group	Small	0	rain	8	1
4	61	Single	Large	0	rain	8	1
4	62	Group	Small	0	rain	8	0
4	63	Group	Large	11	rain	8	0
4	64	Single	Large	0	rain	8	0
4	65	Group	Large	5	rain	8	0
4	66	Single	Small	0	rain	8	1
4	67	Single	Small	10	rain	8	0
4	68	Group	Small	14	rain	8	0
4	69	Single	Small	6	rain	8	0
4	70	Single	Large	12	rain	8	1
4	71	Single	Large	0	rain	8	1
4	72	Single	Large	2	rain	8	0
4	73	Group	Large	1	rain	8	1
4	74	Group	Large	0	rain	8	1
4	75	Group	Small	0	rain	8	1
4	76	Single	Small	0	rain	8	0
4	77	Group	Small	0	rain	8	1
1	1	Group	Large	19	rain	9	1
1	2	Single	Small	6	rain	9	0
1	3	Group	Large	6	rain	9	1
1	4	Group	Small	15	rain	9	0
1	5	Group	Small	21	rain	9	0
1	6	Group	Small	7	rain	9	0
1	7	Single	Small	7	rain	9	0
1	8	Group	Large	34	rain	9	0
1	9	Single	Small	4	rain	9	0
1	10	Single	Large	7	rain	9	0
1	11	Group	Small	18	rain	9	0
1	12	Single	Small	25	rain	9	0
1	13	Group	Large	65	rain	9	0
1	14	Single	Large	12	rain	9	0
1	15	Single	Large	15	rain	9	0
1	16	Single	Small	34	rain	9	0
1	17	Group	Large	47	rain	9	0
1	18	Single	Large	51	rain	9	0
1	19	Group	Small	32	rain	9	0
1	20	Single	Large	37	rain	9	1
2	21	Group	Large	8	rain	9	0
2	22	Group	Large	22	rain	9	0
2	23	Group	Small	13	rain	9	0
2	24	Single	Small	48	rain	9	0
2	25	Single	Large	8	rain	9	0
2	26	Group	Large	7	rain	9	0
2	27	Group	Small	55	rain	9	0
2	28	Single	Small	18	rain	9	0
2	29	Group	Large	26	rain	9	0
2	30	Group	Large	34	rain	9	1
2	31	Single	Large	28	rain	9	1
2	32	Group	Large	33	rain	9	1
2	33	Single	Large	77	rain	9	0
2	34	Group	Small	12	rain	9	0
2	35	Single	Small	3	rain	9	0
2	36	Single	Small	83	rain	9	0
2	37	Single	Small	18	rain	9	0
2	38	Group	Large	8	rain	9	0
3	39	Group	Large	1	rain	9	0
3	40	Group	Large	1	rain	9	0
3	41	Single	Large	7	rain	9	0
3	42	Group	Large	1	rain	9	0
3	43	Single	Large	0	rain	9	0
3	44	Group	Small	0	rain	9	0
3	45	Single	Small	13	rain	9	0
3	46	Group	Large	0	rain	9	0
3	47	Group	Small	1	rain	9	0
3	48	Single	Small	1	rain	9	0
3	49	Single	Large	4	rain	9	1
3	50	Group	Small	17	rain	9	0
3	51	Single	Large	4	rain	9	0
3	52	Single	Small	2	rain	9	0
3	53	Group	Small	0	rain	9	0
3	54	Single	Large	5	rain	9	0
3	55	Group	Small	2	rain	9	0
3	56	Single	Small	9	rain	9	0
3	57	Group	Large	16	rain	9	0
4	58	Group	Large	1	rain	9	1
4	59	Single	Small	1	rain	9	0
4	60	Group	Small	0	rain	9	0
4	61	Single	Large	0	rain	9	1
4	62	Group	Small	0	rain	9	0
4	63	Group	Large	11	rain	9	0
4	64	Single	Large	0	rain	9	0
4	65	Group	Large	5	rain	9	1
4	66	Single	Small	0	rain	9	0
4	67	Single	Small	10	rain	9	0
4	68	Group	Small	14	rain	9	0
4	69	Single	Small	6	rain	9	0
4	70	Single	Large	12	rain	9	1
4	71	Single	Large	0	rain	9	1
4	72	Single	Large	2	rain	9	0
4	73	Group	Large	1	rain	9	1
4	74	Group	Large	0	rain	9	0
4	75	Group	Small	0	rain	9	0
4	76	Single	Small	0	rain	9	1
4	77	Group	Small	0	rain	9	0
1	1	Group	Large	19	rain	10	1
1	2	Single	Small	6	rain	10	0
1	3	Group	Large	6	rain	10	1
1	4	Group	Small	15	rain	10	0
1	5	Group	Small	21	rain	10	0
1	6	Group	Small	7	rain	10	0
1	7	Single	Small	7	rain	10	0
1	8	Group	Large	34	rain	10	0
1	9	Single	Small	4	rain	10	0
1	10	Single	Large	7	rain	10	0
1	11	Group	Small	18	rain	10	0
1	12	Single	Small	25	rain	10	0
1	13	Group	Large	65	rain	10	0
1	14	Single	Large	12	rain	10	0
1	15	Single	Large	15	rain	10	0
1	16	Single	Small	34	rain	10	0
1	17	Group	Large	47	rain	10	0
1	18	Single	Large	51	rain	10	1
1	19	Group	Small	32	rain	10	0
1	20	Single	Large	37	rain	10	1
2	21	Group	Large	8	rain	10	0
2	22	Group	Large	22	rain	10	0
2	23	Group	Small	13	rain	10	1
2	24	Single	Small	48	rain	10	0
2	25	Single	Large	8	rain	10	0
2	26	Group	Large	7	rain	10	0
2	27	Group	Small	55	rain	10	0
2	28	Single	Small	18	rain	10	0
2	29	Group	Large	26	rain	10	0
2	30	Group	Large	34	rain	10	0
2	31	Single	Large	28	rain	10	1
2	32	Group	Large	33	rain	10	0
2	33	Single	Large	77	rain	10	0
2	34	Group	Small	12	rain	10	0
2	35	Single	Small	3	rain	10	0
2	36	Single	Small	83	rain	10	0
2	37	Single	Small	18	rain	10	0
2	38	Group	Large	8	rain	10	1
3	39	Group	Large	1	rain	10	1
3	40	Group	Large	1	rain	10	0
3	41	Single	Large	7	rain	10	0
3	42	Group	Large	1	rain	10	1
3	43	Single	Large	0	rain	10	0
3	44	Group	Small	0	rain	10	1
3	45	Single	Small	13	rain	10	0
3	46	Group	Large	0	rain	10	0
3	47	Group	Small	1	rain	10	0
3	48	Single	Small	1	rain	10	0
3	49	Single	Large	4	rain	10	1
3	50	Group	Small	17	rain	10	0
3	51	Single	Large	4	rain	10	1
3	52	Single	Small	2	rain	10	0
3	53	Group	Small	0	rain	10	0
3	54	Single	Large	5	rain	10	1
3	55	Group	Small	2	rain	10	0
3	56	Single	Small	9	rain	10	1
3	57	Group	Large	16	rain	10	0
4	58	Group	Large	1	rain	10	1
4	59	Single	Small	1	rain	10	0
4	60	Group	Small	0	rain	10	0
4	61	Single	Large	0	rain	10	1
4	62	Group	Small	0	rain	10	0
4	63	Group	Large	11	rain	10	0
4	64	Single	Large	0	rain	10	0
4	65	Group	Large	5	rain	10	1
4	66	Single	Small	0	rain	10	1
4	67	Single	Small	10	rain	10	0
4	68	Group	Small	14	rain	10	0
4	69	Single	Small	6	rain	10	1
4	70	Single	Large	12	rain	10	0
4	71	Single	Large	0	rain	10	0
4	72	Single	Large	2	rain	10	1
4	73	Group	Large	1	rain	10	0
4	74	Group	Large	0	rain	10	1
4	75	Group	Small	0	rain	10	1
4	76	Single	Small	0	rain	10	0
4	77	Group	Small	0	rain	10	0
1	1	Group	Large	19	rain	11	N/A
1	2	Single	Small	6	rain	11	N/A
1	3	Group	Large	6	rain	11	N/A
1	4	Group	Small	15	rain	11	N/A
1	5	Group	Small	21	rain	11	N/A
1	6	Group	Small	7	rain	11	N/A
1	7	Single	Small	7	rain	11	N/A
1	8	Group	Large	34	rain	11	N/A
1	9	Single	Small	4	rain	11	N/A
1	10	Single	Large	7	rain	11	N/A
1	11	Group	Small	18	rain	11	N/A
1	12	Single	Small	25	rain	11	N/A
1	13	Group	Large	65	rain	11	N/A
1	14	Single	Large	12	rain	11	N/A
1	15	Single	Large	15	rain	11	N/A
1	16	Single	Small	34	rain	11	N/A
1	17	Group	Large	47	rain	11	N/A
1	18	Single	Large	51	rain	11	N/A
1	19	Group	Small	32	rain	11	N/A
1	20	Single	Large	37	rain	11	N/A
2	21	Group	Large	8	rain	11	0
2	22	Group	Large	22	rain	11	0
2	23	Group	Small	13	rain	11	0
2	24	Single	Small	48	rain	11	0
2	25	Single	Large	8	rain	11	0
2	26	Group	Large	7	rain	11	0
2	27	Group	Small	55	rain	11	0
2	28	Single	Small	18	rain	11	0
2	29	Group	Large	26	rain	11	0
2	30	Group	Large	34	rain	11	1
2	31	Single	Large	28	rain	11	0
2	32	Group	Large	33	rain	11	1
2	33	Single	Large	77	rain	11	1
2	34	Group	Small	12	rain	11	0
2	35	Single	Small	3	rain	11	0
2	36	Single	Small	83	rain	11	0
2	37	Single	Small	18	rain	11	0
2	38	Group	Large	8	rain	11	0
3	39	Group	Large	1	rain	11	1
3	40	Group	Large	1	rain	11	0
3	41	Single	Large	7	rain	11	0
3	42	Group	Large	1	rain	11	1
3	43	Single	Large	0	rain	11	0
3	44	Group	Small	0	rain	11	0
3	45	Single	Small	13	rain	11	1
3	46	Group	Large	0	rain	11	1
3	47	Group	Small	1	rain	11	0
3	48	Single	Small	1	rain	11	0
3	49	Single	Large	4	rain	11	1
3	50	Group	Small	17	rain	11	0
3	51	Single	Large	4	rain	11	1
3	52	Single	Small	2	rain	11	1
3	53	Group	Small	0	rain	11	0
3	54	Single	Large	5	rain	11	1
3	55	Group	Small	2	rain	11	0
3	56	Single	Small	9	rain	11	0
3	57	Group	Large	16	rain	11	1
4	58	Group	Large	1	rain	11	1
4	59	Single	Small	1	rain	11	0
4	60	Group	Small	0	rain	11	0
4	61	Single	Large	0	rain	11	1
4	62	Group	Small	0	rain	11	0
4	63	Group	Large	11	rain	11	0
4	64	Single	Large	0	rain	11	1
4	65	Group	Large	5	rain	11	0
4	66	Single	Small	0	rain	11	0
4	67	Single	Small	10	rain	11	0
4	68	Group	Small	14	rain	11	1
4	69	Single	Small	6	rain	11	0
4	70	Single	Large	12	rain	11	0
4	71	Single	Large	0	rain	11	0
4	72	Single	Large	2	rain	11	0
4	73	Group	Large	1	rain	11	1
4	74	Group	Large	0	rain	11	1
4	75	Group	Small	0	rain	11	0
4	76	Single	Small	0	rain	11	0
4	77	Group	Small	0	rain	11	0
1	1	Group	Large	19	rain	12	N/A
1	2	Single	Small	6	rain	12	N/A
1	3	Group	Large	6	rain	12	N/A
1	4	Group	Small	15	rain	12	N/A
1	5	Group	Small	21	rain	12	N/A
1	6	Group	Small	7	rain	12	N/A
1	7	Single	Small	7	rain	12	N/A
1	8	Group	Large	34	rain	12	N/A
1	9	Single	Small	4	rain	12	N/A
1	10	Single	Large	7	rain	12	N/A
1	11	Group	Small	18	rain	12	N/A
1	12	Single	Small	25	rain	12	N/A
1	13	Group	Large	65	rain	12	N/A
1	14	Single	Large	12	rain	12	N/A
1	15	Single	Large	15	rain	12	N/A
1	16	Single	Small	34	rain	12	N/A
1	17	Group	Large	47	rain	12	N/A
1	18	Single	Large	51	rain	12	N/A
1	19	Group	Small	32	rain	12	N/A
1	20	Single	Large	37	rain	12	N/A
2	21	Group	Large	8	rain	12	0
2	22	Group	Large	22	rain	12	1
2	23	Group	Small	13	rain	12	0
2	24	Single	Small	48	rain	12	0
2	25	Single	Large	8	rain	12	1
2	26	Group	Large	7	rain	12	0
2	27	Group	Small	55	rain	12	0
2	28	Single	Small	18	rain	12	0
2	29	Group	Large	26	rain	12	1
2	30	Group	Large	34	rain	12	0
2	31	Single	Large	28	rain	12	0
2	32	Group	Large	33	rain	12	0
2	33	Single	Large	77	rain	12	0
2	34	Group	Small	12	rain	12	0
2	35	Single	Small	3	rain	12	1
2	36	Single	Small	83	rain	12	0
2	37	Single	Small	18	rain	12	1
2	38	Group	Large	8	rain	12	0
3	39	Group	Large	1	rain	12	1
3	40	Group	Large	1	rain	12	0
3	41	Single	Large	7	rain	12	1
3	42	Group	Large	1	rain	12	1
3	43	Single	Large	0	rain	12	0
3	44	Group	Small	0	rain	12	0
3	45	Single	Small	13	rain	12	1
3	46	Group	Large	0	rain	12	1
3	47	Group	Small	1	rain	12	1
3	48	Single	Small	1	rain	12	1
3	49	Single	Large	4	rain	12	1
3	50	Group	Small	17	rain	12	0
3	51	Single	Large	4	rain	12	1
3	52	Single	Small	2	rain	12	1
3	53	Group	Small	0	rain	12	0
3	54	Single	Large	5	rain	12	1
3	55	Group	Small	2	rain	12	0
3	56	Single	Small	9	rain	12	0
3	57	Group	Large	16	rain	12	0
4	58	Group	Large	1	rain	12	N/A
4	59	Single	Small	1	rain	12	N/A
4	60	Group	Small	0	rain	12	N/A
4	61	Single	Large	0	rain	12	N/A
4	62	Group	Small	0	rain	12	N/A
4	63	Group	Large	11	rain	12	N/A
4	64	Single	Large	0	rain	12	N/A
4	65	Group	Large	5	rain	12	N/A
4	66	Single	Small	0	rain	12	N/A
4	67	Single	Small	10	rain	12	N/A
4	68	Group	Small	14	rain	12	N/A
4	69	Single	Small	6	rain	12	N/A
4	70	Single	Large	12	rain	12	N/A
4	71	Single	Large	0	rain	12	N/A
4	72	Single	Large	2	rain	12	N/A
4	73	Group	Large	1	rain	12	N/A
4	74	Group	Large	0	rain	12	N/A
4	75	Group	Small	0	rain	12	N/A
4	76	Single	Small	0	rain	12	N/A
4	77	Group	Small	0	rain	12	N/A
1	1	Group	Large	19	rain	13	N/A
1	2	Single	Small	6	rain	13	N/A
1	3	Group	Large	6	rain	13	N/A
1	4	Group	Small	15	rain	13	N/A
1	5	Group	Small	21	rain	13	N/A
1	6	Group	Small	7	rain	13	N/A
1	7	Single	Small	7	rain	13	N/A
1	8	Group	Large	34	rain	13	N/A
1	9	Single	Small	4	rain	13	N/A
1	10	Single	Large	7	rain	13	N/A
1	11	Group	Small	18	rain	13	N/A
1	12	Single	Small	25	rain	13	N/A
1	13	Group	Large	65	rain	13	N/A
1	14	Single	Large	12	rain	13	N/A
1	15	Single	Large	15	rain	13	N/A
1	16	Single	Small	34	rain	13	N/A
1	17	Group	Large	47	rain	13	N/A
1	18	Single	Large	51	rain	13	N/A
1	19	Group	Small	32	rain	13	N/A
1	20	Single	Large	37	rain	13	N/A
2	21	Group	Large	8	rain	13	0
2	22	Group	Large	22	rain	13	0
2	23	Group	Small	13	rain	13	0
2	24	Single	Small	48	rain	13	0
2	25	Single	Large	8	rain	13	0
2	26	Group	Large	7	rain	13	0
2	27	Group	Small	55	rain	13	0
2	28	Single	Small	18	rain	13	0
2	29	Group	Large	26	rain	13	0
2	30	Group	Large	34	rain	13	1
2	31	Single	Large	28	rain	13	0
2	32	Group	Large	33	rain	13	1
2	33	Single	Large	77	rain	13	0
2	34	Group	Small	12	rain	13	0
2	35	Single	Small	3	rain	13	0
2	36	Single	Small	83	rain	13	0
2	37	Single	Small	18	rain	13	0
2	38	Group	Large	8	rain	13	0
3	39	Group	Large	1	rain	13	N/A
3	40	Group	Large	1	rain	13	N/A
3	41	Single	Large	7	rain	13	N/A
3	42	Group	Large	1	rain	13	N/A
3	43	Single	Large	0	rain	13	N/A
3	44	Group	Small	0	rain	13	N/A
3	45	Single	Small	13	rain	13	N/A
3	46	Group	Large	0	rain	13	N/A
3	47	Group	Small	1	rain	13	N/A
3	48	Single	Small	1	rain	13	N/A
3	49	Single	Large	4	rain	13	N/A
3	50	Group	Small	17	rain	13	N/A
3	51	Single	Large	4	rain	13	N/A
3	52	Single	Small	2	rain	13	N/A
3	53	Group	Small	0	rain	13	N/A
3	54	Single	Large	5	rain	13	N/A
3	55	Group	Small	2	rain	13	N/A
3	56	Single	Small	9	rain	13	N/A
3	57	Group	Large	16	rain	13	N/A
4	58	Group	Large	1	rain	13	0
4	59	Single	Small	1	rain	13	1
4	60	Group	Small	0	rain	13	1
4	61	Single	Large	0	rain	13	1
4	62	Group	Small	0	rain	13	0
4	63	Group	Large	11	rain	13	0
4	64	Single	Large	0	rain	13	1
4	65	Group	Large	5	rain	13	1
4	66	Single	Small	0	rain	13	0
4	67	Single	Small	10	rain	13	0
4	68	Group	Small	14	rain	13	0
4	69	Single	Small	6	rain	13	0
4	70	Single	Large	12	rain	13	0
4	71	Single	Large	0	rain	13	0
4	72	Single	Large	2	rain	13	0
4	73	Group	Large	1	rain	13	1
4	74	Group	Large	0	rain	13	1
4	75	Group	Small	0	rain	13	0
4	76	Single	Small	0	rain	13	1
4	77	Group	Small	0	rain	13	0
1	1	Group	Large	19	rain	14	N/A
1	2	Single	Small	6	rain	14	N/A
1	3	Group	Large	6	rain	14	N/A
1	4	Group	Small	15	rain	14	N/A
1	5	Group	Small	21	rain	14	N/A
1	6	Group	Small	7	rain	14	N/A
1	7	Single	Small	7	rain	14	N/A
1	8	Group	Large	34	rain	14	N/A
1	9	Single	Small	4	rain	14	N/A
1	10	Single	Large	7	rain	14	N/A
1	11	Group	Small	18	rain	14	N/A
1	12	Single	Small	25	rain	14	N/A
1	13	Group	Large	65	rain	14	N/A
1	14	Single	Large	12	rain	14	N/A
1	15	Single	Large	15	rain	14	N/A
1	16	Single	Small	34	rain	14	N/A
1	17	Group	Large	47	rain	14	N/A
1	18	Single	Large	51	rain	14	N/A
1	19	Group	Small	32	rain	14	N/A
1	20	Single	Large	37	rain	14	N/A
2	21	Group	Large	8	rain	14	N/A
2	22	Group	Large	22	rain	14	N/A
2	23	Group	Small	13	rain	14	N/A
2	24	Single	Small	48	rain	14	N/A
2	25	Single	Large	8	rain	14	N/A
2	26	Group	Large	7	rain	14	N/A
2	27	Group	Small	55	rain	14	N/A
2	28	Single	Small	18	rain	14	N/A
2	29	Group	Large	26	rain	14	N/A
2	30	Group	Large	34	rain	14	N/A
2	31	Single	Large	28	rain	14	N/A
2	32	Group	Large	33	rain	14	N/A
2	33	Single	Large	77	rain	14	N/A
2	34	Group	Small	12	rain	14	N/A
2	35	Single	Small	3	rain	14	N/A
2	36	Single	Small	83	rain	14	N/A
2	37	Single	Small	18	rain	14	N/A
2	38	Group	Large	8	rain	14	N/A
3	39	Group	Large	1	rain	14	1
3	40	Group	Large	1	rain	14	0
3	41	Single	Large	7	rain	14	0
3	42	Group	Large	1	rain	14	1
3	43	Single	Large	0	rain	14	0
3	44	Group	Small	0	rain	14	0
3	45	Single	Small	13	rain	14	1
3	46	Group	Large	0	rain	14	1
3	47	Group	Small	1	rain	14	1
3	48	Single	Small	1	rain	14	1
3	49	Single	Large	4	rain	14	1
3	50	Group	Small	17	rain	14	0
3	51	Single	Large	4	rain	14	0
3	52	Single	Small	2	rain	14	1
3	53	Group	Small	0	rain	14	0
3	54	Single	Large	5	rain	14	1
3	55	Group	Small	2	rain	14	0
3	56	Single	Small	9	rain	14	0
3	57	Group	Large	16	rain	14	1
4	58	Group	Large	1	rain	14	1
4	59	Single	Small	1	rain	14	0
4	60	Group	Small	0	rain	14	0
4	61	Single	Large	0	rain	14	1
4	62	Group	Small	0	rain	14	0
4	63	Group	Large	11	rain	14	0
4	64	Single	Large	0	rain	14	1
4	65	Group	Large	5	rain	14	0
4	66	Single	Small	0	rain	14	0
4	67	Single	Small	10	rain	14	0
4	68	Group	Small	14	rain	14	0
4	69	Single	Small	6	rain	14	0
4	70	Single	Large	12	rain	14	0
4	71	Single	Large	0	rain	14	0
4	72	Single	Large	2	rain	14	1
4	73	Group	Large	1	rain	14	0
4	74	Group	Large	0	rain	14	1
4	75	Group	Small	0	rain	14	0
4	76	Single	Small	0	rain	14	0
4	77	Group	Small	0	rain	14	0
1	1	Group	Large	19	rain	15	N/A
1	2	Single	Small	6	rain	15	N/A
1	3	Group	Large	6	rain	15	N/A
1	4	Group	Small	15	rain	15	N/A
1	5	Group	Small	21	rain	15	N/A
1	6	Group	Small	7	rain	15	N/A
1	7	Single	Small	7	rain	15	N/A
1	8	Group	Large	34	rain	15	N/A
1	9	Single	Small	4	rain	15	N/A
1	10	Single	Large	7	rain	15	N/A
1	11	Group	Small	18	rain	15	N/A
1	12	Single	Small	25	rain	15	N/A
1	13	Group	Large	65	rain	15	N/A
1	14	Single	Large	12	rain	15	N/A
1	15	Single	Large	15	rain	15	N/A
1	16	Single	Small	34	rain	15	N/A
1	17	Group	Large	47	rain	15	N/A
1	18	Single	Large	51	rain	15	N/A
1	19	Group	Small	32	rain	15	N/A
1	20	Single	Large	37	rain	15	N/A
2	21	Group	Large	8	rain	15	0
2	22	Group	Large	22	rain	15	1
2	23	Group	Small	13	rain	15	0
2	24	Single	Small	48	rain	15	0
2	25	Single	Large	8	rain	15	1
2	26	Group	Large	7	rain	15	0
2	27	Group	Small	55	rain	15	0
2	28	Single	Small	18	rain	15	0
2	29	Group	Large	26	rain	15	0
2	30	Group	Large	34	rain	15	1
2	31	Single	Large	28	rain	15	1
2	32	Group	Large	33	rain	15	0
2	33	Single	Large	77	rain	15	0
2	34	Group	Small	12	rain	15	0
2	35	Single	Small	3	rain	15	0
2	36	Single	Small	83	rain	15	0
2	37	Single	Small	18	rain	15	0
2	38	Group	Large	8	rain	15	1
3	39	Group	Large	1	rain	15	1
3	40	Group	Large	1	rain	15	0
3	41	Single	Large	7	rain	15	1
3	42	Group	Large	1	rain	15	1
3	43	Single	Large	0	rain	15	0
3	44	Group	Small	0	rain	15	0
3	45	Single	Small	13	rain	15	1
3	46	Group	Large	0	rain	15	1
3	47	Group	Small	1	rain	15	1
3	48	Single	Small	1	rain	15	1
3	49	Single	Large	4	rain	15	1
3	50	Group	Small	17	rain	15	0
3	51	Single	Large	4	rain	15	1
3	52	Single	Small	2	rain	15	1
3	53	Group	Small	0	rain	15	0
3	54	Single	Large	5	rain	15	1
3	55	Group	Small	2	rain	15	1
3	56	Single	Small	9	rain	15	0
3	57	Group	Large	16	rain	15	1
4	58	Group	Large	1	rain	15	N/A
4	59	Single	Small	1	rain	15	N/A
4	60	Group	Small	0	rain	15	N/A
4	61	Single	Large	0	rain	15	N/A
4	62	Group	Small	0	rain	15	N/A
4	63	Group	Large	11	rain	15	N/A
4	64	Single	Large	0	rain	15	N/A
4	65	Group	Large	5	rain	15	N/A
4	66	Single	Small	0	rain	15	N/A
4	67	Single	Small	10	rain	15	N/A
4	68	Group	Small	14	rain	15	N/A
4	69	Single	Small	6	rain	15	N/A
4	70	Single	Large	12	rain	15	N/A
4	71	Single	Large	0	rain	15	N/A
4	72	Single	Large	2	rain	15	N/A
4	73	Group	Large	1	rain	15	N/A
4	74	Group	Large	0	rain	15	N/A
4	75	Group	Small	0	rain	15	N/A
4	76	Single	Small	0	rain	15	N/A
4	77	Group	Small	0	rain	15	N/A
1	1	Group	Large	19	rain	16	1
1	2	Single	Small	6	rain	16	1
1	3	Group	Large	6	rain	16	0
1	4	Group	Small	15	rain	16	0
1	5	Group	Small	21	rain	16	0
1	6	Group	Small	7	rain	16	1
1	7	Single	Small	7	rain	16	0
1	8	Group	Large	34	rain	16	0
1	9	Single	Small	4	rain	16	0
1	10	Single	Large	7	rain	16	1
1	11	Group	Small	18	rain	16	1
1	12	Single	Small	25	rain	16	0
1	13	Group	Large	65	rain	16	0
1	14	Single	Large	12	rain	16	1
1	15	Single	Large	15	rain	16	1
1	16	Single	Small	34	rain	16	0
1	17	Group	Large	47	rain	16	0
1	18	Single	Large	51	rain	16	1
1	19	Group	Small	32	rain	16	0
1	20	Single	Large	37	rain	16	1
2	21	Group	Large	8	rain	16	0
2	22	Group	Large	22	rain	16	1
2	23	Group	Small	13	rain	16	1
2	24	Single	Small	48	rain	16	0
2	25	Single	Large	8	rain	16	0
2	26	Group	Large	7	rain	16	0
2	27	Group	Small	55	rain	16	0
2	28	Single	Small	18	rain	16	1
2	29	Group	Large	26	rain	16	0
2	30	Group	Large	34	rain	16	1
2	31	Single	Large	28	rain	16	0
2	32	Group	Large	33	rain	16	1
2	33	Single	Large	77	rain	16	0
2	34	Group	Small	12	rain	16	0
2	35	Single	Small	3	rain	16	0
2	36	Single	Small	83	rain	16	0
2	37	Single	Small	18	rain	16	0
2	38	Group	Large	8	rain	16	0
3	39	Group	Large	1	rain	16	N/A
3	40	Group	Large	1	rain	16	N/A
3	41	Single	Large	7	rain	16	N/A
3	42	Group	Large	1	rain	16	N/A
3	43	Single	Large	0	rain	16	N/A
3	44	Group	Small	0	rain	16	N/A
3	45	Single	Small	13	rain	16	N/A
3	46	Group	Large	0	rain	16	N/A
3	47	Group	Small	1	rain	16	N/A
3	48	Single	Small	1	rain	16	N/A
3	49	Single	Large	4	rain	16	N/A
3	50	Group	Small	17	rain	16	N/A
3	51	Single	Large	4	rain	16	N/A
3	52	Single	Small	2	rain	16	N/A
3	53	Group	Small	0	rain	16	N/A
3	54	Single	Large	5	rain	16	N/A
3	55	Group	Small	2	rain	16	N/A
3	56	Single	Small	9	rain	16	N/A
3	57	Group	Large	16	rain	16	N/A
4	58	Group	Large	1	rain	16	N/A
4	59	Single	Small	1	rain	16	N/A
4	60	Group	Small	0	rain	16	N/A
4	61	Single	Large	0	rain	16	N/A
4	62	Group	Small	0	rain	16	N/A
4	63	Group	Large	11	rain	16	N/A
4	64	Single	Large	0	rain	16	N/A
4	65	Group	Large	5	rain	16	N/A
4	66	Single	Small	0	rain	16	N/A
4	67	Single	Small	10	rain	16	N/A
4	68	Group	Small	14	rain	16	N/A
4	69	Single	Small	6	rain	16	N/A
4	70	Single	Large	12	rain	16	N/A
4	71	Single	Large	0	rain	16	N/A
4	72	Single	Large	2	rain	16	N/A
4	73	Group	Large	1	rain	16	N/A
4	74	Group	Large	0	rain	16	N/A
4	75	Group	Small	0	rain	16	N/A
4	76	Single	Small	0	rain	16	N/A
4	77	Group	Small	0	rain	16	N/A
1	1	Group	Large	19	rain	17	1
1	2	Single	Small	6	rain	17	0
1	3	Group	Large	6	rain	17	0
1	4	Group	Small	15	rain	17	1
1	5	Group	Small	21	rain	17	0
1	6	Group	Small	7	rain	17	0
1	7	Single	Small	7	rain	17	0
1	8	Group	Large	34	rain	17	1
1	9	Single	Small	4	rain	17	0
1	10	Single	Large	7	rain	17	1
1	11	Group	Small	18	rain	17	1
1	12	Single	Small	25	rain	17	0
1	13	Group	Large	65	rain	17	1
1	14	Single	Large	12	rain	17	1
1	15	Single	Large	15	rain	17	1
1	16	Single	Small	34	rain	17	0
1	17	Group	Large	47	rain	17	0
1	18	Single	Large	51	rain	17	0
1	19	Group	Small	32	rain	17	0
1	20	Single	Large	37	rain	17	0
2	21	Group	Large	8	rain	17	N/A
2	22	Group	Large	22	rain	17	N/A
2	23	Group	Small	13	rain	17	N/A
2	24	Single	Small	48	rain	17	N/A
2	25	Single	Large	8	rain	17	N/A
2	26	Group	Large	7	rain	17	N/A
2	27	Group	Small	55	rain	17	N/A
2	28	Single	Small	18	rain	17	N/A
2	29	Group	Large	26	rain	17	N/A
2	30	Group	Large	34	rain	17	N/A
2	31	Single	Large	28	rain	17	N/A
2	32	Group	Large	33	rain	17	N/A
2	33	Single	Large	77	rain	17	N/A
2	34	Group	Small	12	rain	17	N/A
2	35	Single	Small	3	rain	17	N/A
2	36	Single	Small	83	rain	17	N/A
2	37	Single	Small	18	rain	17	N/A
2	38	Group	Large	8	rain	17	N/A
3	39	Group	Large	1	rain	17	0
3	40	Group	Large	1	rain	17	0
3	41	Single	Large	7	rain	17	0
3	42	Group	Large	1	rain	17	0
3	43	Single	Large	0	rain	17	1
3	44	Group	Small	0	rain	17	0
3	45	Single	Small	13	rain	17	1
3	46	Group	Large	0	rain	17	1
3	47	Group	Small	1	rain	17	0
3	48	Single	Small	1	rain	17	0
3	49	Single	Large	4	rain	17	0
3	50	Group	Small	17	rain	17	0
3	51	Single	Large	4	rain	17	1
3	52	Single	Small	2	rain	17	0
3	53	Group	Small	0	rain	17	0
3	54	Single	Large	5	rain	17	1
3	55	Group	Small	2	rain	17	0
3	56	Single	Small	9	rain	17	0
3	57	Group	Large	16	rain	17	1
4	58	Group	Large	1	rain	17	0
4	59	Single	Small	1	rain	17	0
4	60	Group	Small	0	rain	17	0
4	61	Single	Large	0	rain	17	1
4	62	Group	Small	0	rain	17	0
4	63	Group	Large	11	rain	17	1
4	64	Single	Large	0	rain	17	0
4	65	Group	Large	5	rain	17	1
4	66	Single	Small	0	rain	17	1
4	67	Single	Small	10	rain	17	0
4	68	Group	Small	14	rain	17	0
4	69	Single	Small	6	rain	17	0
4	70	Single	Large	12	rain	17	0
4	71	Single	Large	0	rain	17	0
4	72	Single	Large	2	rain	17	0
4	73	Group	Large	1	rain	17	0
4	74	Group	Large	0	rain	17	1
4	75	Group	Small	0	rain	17	1
4	76	Single	Small	0	rain	17	1
4	77	Group	Small	0	rain	17	0
1	1	Group	Large	19	rain	18	0
1	2	Single	Small	6	rain	18	0
1	3	Group	Large	6	rain	18	1
1	4	Group	Small	15	rain	18	0
1	5	Group	Small	21	rain	18	0
1	6	Group	Small	7	rain	18	0
1	7	Single	Small	7	rain	18	0
1	8	Group	Large	34	rain	18	1
1	9	Single	Small	4	rain	18	0
1	10	Single	Large	7	rain	18	1
1	11	Group	Small	18	rain	18	1
1	12	Single	Small	25	rain	18	0
1	13	Group	Large	65	rain	18	1
1	14	Single	Large	12	rain	18	1
1	15	Single	Large	15	rain	18	1
1	16	Single	Small	34	rain	18	0
1	17	Group	Large	47	rain	18	1
1	18	Single	Large	51	rain	18	0
1	19	Group	Small	32	rain	18	0
1	20	Single	Large	37	rain	18	0
2	21	Group	Large	8	rain	18	N/A
2	22	Group	Large	22	rain	18	N/A
2	23	Group	Small	13	rain	18	N/A
2	24	Single	Small	48	rain	18	N/A
2	25	Single	Large	8	rain	18	N/A
2	26	Group	Large	7	rain	18	N/A
2	27	Group	Small	55	rain	18	N/A
2	28	Single	Small	18	rain	18	N/A
2	29	Group	Large	26	rain	18	N/A
2	30	Group	Large	34	rain	18	N/A
2	31	Single	Large	28	rain	18	N/A
2	32	Group	Large	33	rain	18	N/A
2	33	Single	Large	77	rain	18	N/A
2	34	Group	Small	12	rain	18	N/A
2	35	Single	Small	3	rain	18	N/A
2	36	Single	Small	83	rain	18	N/A
2	37	Single	Small	18	rain	18	N/A
2	38	Group	Large	8	rain	18	N/A
3	39	Group	Large	1	rain	18	0
3	40	Group	Large	1	rain	18	0
3	41	Single	Large	7	rain	18	0
3	42	Group	Large	1	rain	18	1
3	43	Single	Large	0	rain	18	1
3	44	Group	Small	0	rain	18	0
3	45	Single	Small	13	rain	18	0
3	46	Group	Large	0	rain	18	0
3	47	Group	Small	1	rain	18	0
3	48	Single	Small	1	rain	18	0
3	49	Single	Large	4	rain	18	0
3	50	Group	Small	17	rain	18	0
3	51	Single	Large	4	rain	18	0
3	52	Single	Small	2	rain	18	1
3	53	Group	Small	0	rain	18	0
3	54	Single	Large	5	rain	18	0
3	55	Group	Small	2	rain	18	1
3	56	Single	Small	9	rain	18	0
3	57	Group	Large	16	rain	18	1
4	58	Group	Large	1	rain	18	1
4	59	Single	Small	1	rain	18	0
4	60	Group	Small	0	rain	18	0
4	61	Single	Large	0	rain	18	0
4	62	Group	Small	0	rain	18	0
4	63	Group	Large	11	rain	18	0
4	64	Single	Large	0	rain	18	0
4	65	Group	Large	5	rain	18	1
4	66	Single	Small	0	rain	18	0
4	67	Single	Small	10	rain	18	0
4	68	Group	Small	14	rain	18	0
4	69	Single	Small	6	rain	18	0
4	70	Single	Large	12	rain	18	0
4	71	Single	Large	0	rain	18	0
4	72	Single	Large	2	rain	18	0
4	73	Group	Large	1	rain	18	1
4	74	Group	Large	0	rain	18	1
4	75	Group	Small	0	rain	18	0
4	76	Single	Small	0	rain	18	0
4	77	Group	Small	0	rain	18	1
1	1	Group	Large	19	rain	19	1
1	2	Single	Small	6	rain	19	0
1	3	Group	Large	6	rain	19	1
1	4	Group	Small	15	rain	19	0
1	5	Group	Small	21	rain	19	0
1	6	Group	Small	7	rain	19	0
1	7	Single	Small	7	rain	19	0
1	8	Group	Large	34	rain	19	1
1	9	Single	Small	4	rain	19	0
1	10	Single	Large	7	rain	19	0
1	11	Group	Small	18	rain	19	0
1	12	Single	Small	25	rain	19	0
1	13	Group	Large	65	rain	19	0
1	14	Single	Large	12	rain	19	1
1	15	Single	Large	15	rain	19	1
1	16	Single	Small	34	rain	19	0
1	17	Group	Large	47	rain	19	0
1	18	Single	Large	51	rain	19	0
1	19	Group	Small	32	rain	19	0
1	20	Single	Large	37	rain	19	0
2	21	Group	Large	8	rain	19	1
2	22	Group	Large	22	rain	19	0
2	23	Group	Small	13	rain	19	0
2	24	Single	Small	48	rain	19	0
2	25	Single	Large	8	rain	19	1
2	26	Group	Large	7	rain	19	0
2	27	Group	Small	55	rain	19	0
2	28	Single	Small	18	rain	19	0
2	29	Group	Large	26	rain	19	0
2	30	Group	Large	34	rain	19	0
2	31	Single	Large	28	rain	19	0
2	32	Group	Large	33	rain	19	0
2	33	Single	Large	77	rain	19	0
2	34	Group	Small	12	rain	19	0
2	35	Single	Small	3	rain	19	0
2	36	Single	Small	83	rain	19	0
2	37	Single	Small	18	rain	19	0
2	38	Group	Large	8	rain	19	1
3	39	Group	Large	1	rain	19	N/A
3	40	Group	Large	1	rain	19	N/A
3	41	Single	Large	7	rain	19	N/A
3	42	Group	Large	1	rain	19	N/A
3	43	Single	Large	0	rain	19	N/A
3	44	Group	Small	0	rain	19	N/A
3	45	Single	Small	13	rain	19	N/A
3	46	Group	Large	0	rain	19	N/A
3	47	Group	Small	1	rain	19	N/A
3	48	Single	Small	1	rain	19	N/A
3	49	Single	Large	4	rain	19	N/A
3	50	Group	Small	17	rain	19	N/A
3	51	Single	Large	4	rain	19	N/A
3	52	Single	Small	2	rain	19	N/A
3	53	Group	Small	0	rain	19	N/A
3	54	Single	Large	5	rain	19	N/A
3	55	Group	Small	2	rain	19	N/A
3	56	Single	Small	9	rain	19	N/A
3	57	Group	Large	16	rain	19	N/A
4	58	Group	Large	1	rain	19	N/A
4	59	Single	Small	1	rain	19	N/A
4	60	Group	Small	0	rain	19	N/A
4	61	Single	Large	0	rain	19	N/A
4	62	Group	Small	0	rain	19	N/A
4	63	Group	Large	11	rain	19	N/A
4	64	Single	Large	0	rain	19	N/A
4	65	Group	Large	5	rain	19	N/A
4	66	Single	Small	0	rain	19	N/A
4	67	Single	Small	10	rain	19	N/A
4	68	Group	Small	14	rain	19	N/A
4	69	Single	Small	6	rain	19	N/A
4	70	Single	Large	12	rain	19	N/A
4	71	Single	Large	0	rain	19	N/A
4	72	Single	Large	2	rain	19	N/A
4	73	Group	Large	1	rain	19	N/A
4	74	Group	Large	0	rain	19	N/A
4	75	Group	Small	0	rain	19	N/A
4	76	Single	Small	0	rain	19	N/A
4	77	Group	Small	0	rain	19	N/A
1	1	Group	Large	19	rain	20	1
1	2	Single	Small	6	rain	20	1
1	3	Group	Large	6	rain	20	1
1	4	Group	Small	15	rain	20	1
1	5	Group	Small	21	rain	20	0
1	6	Group	Small	7	rain	20	1
1	7	Single	Small	7	rain	20	0
1	8	Group	Large	34	rain	20	1
1	9	Single	Small	4	rain	20	1
1	10	Single	Large	7	rain	20	1
1	11	Group	Small	18	rain	20	1
1	12	Single	Small	25	rain	20	1
1	13	Group	Large	65	rain	20	1
1	14	Single	Large	12	rain	20	1
1	15	Single	Large	15	rain	20	1
1	16	Single	Small	34	rain	20	1
1	17	Group	Large	47	rain	20	0
1	18	Single	Large	51	rain	20	1
1	19	Group	Small	32	rain	20	1
1	20	Single	Large	37	rain	20	1
2	21	Group	Large	8	rain	20	N/A
2	22	Group	Large	22	rain	20	N/A
2	23	Group	Small	13	rain	20	N/A
2	24	Single	Small	48	rain	20	N/A
2	25	Single	Large	8	rain	20	N/A
2	26	Group	Large	7	rain	20	N/A
2	27	Group	Small	55	rain	20	N/A
2	28	Single	Small	18	rain	20	N/A
2	29	Group	Large	26	rain	20	N/A
2	30	Group	Large	34	rain	20	N/A
2	31	Single	Large	28	rain	20	N/A
2	32	Group	Large	33	rain	20	N/A
2	33	Single	Large	77	rain	20	N/A
2	34	Group	Small	12	rain	20	N/A
2	35	Single	Small	3	rain	20	N/A
2	36	Single	Small	83	rain	20	N/A
2	37	Single	Small	18	rain	20	N/A
2	38	Group	Large	8	rain	20	N/A
3	39	Group	Large	1	rain	20	N/A
3	40	Group	Large	1	rain	20	N/A
3	41	Single	Large	7	rain	20	N/A
3	42	Group	Large	1	rain	20	N/A
3	43	Single	Large	0	rain	20	N/A
3	44	Group	Small	0	rain	20	N/A
3	45	Single	Small	13	rain	20	N/A
3	46	Group	Large	0	rain	20	N/A
3	47	Group	Small	1	rain	20	N/A
3	48	Single	Small	1	rain	20	N/A
3	49	Single	Large	4	rain	20	N/A
3	50	Group	Small	17	rain	20	N/A
3	51	Single	Large	4	rain	20	N/A
3	52	Single	Small	2	rain	20	N/A
3	53	Group	Small	0	rain	20	N/A
3	54	Single	Large	5	rain	20	N/A
3	55	Group	Small	2	rain	20	N/A
3	56	Single	Small	9	rain	20	N/A
3	57	Group	Large	16	rain	20	N/A
4	58	Group	Large	1	rain	20	N/A
4	59	Single	Small	1	rain	20	N/A
4	60	Group	Small	0	rain	20	N/A
4	61	Single	Large	0	rain	20	N/A
4	62	Group	Small	0	rain	20	N/A
4	63	Group	Large	11	rain	20	N/A
4	64	Single	Large	0	rain	20	N/A
4	65	Group	Large	5	rain	20	N/A
4	66	Single	Small	0	rain	20	N/A
4	67	Single	Small	10	rain	20	N/A
4	68	Group	Small	14	rain	20	N/A
4	69	Single	Small	6	rain	20	N/A
4	70	Single	Large	12	rain	20	N/A
4	71	Single	Large	0	rain	20	N/A
4	72	Single	Large	2	rain	20	N/A
4	73	Group	Large	1	rain	20	N/A
4	74	Group	Large	0	rain	20	N/A
4	75	Group	Small	0	rain	20	N/A
4	76	Single	Small	0	rain	20	N/A
4	77	Group	Small	0	rain	20	N/A
1	1	Group	Large	19	norain	21	N/A
1	2	Single	Small	6	norain	21	N/A
1	3	Group	Large	6	norain	21	N/A
1	4	Group	Small	15	norain	21	N/A
1	5	Group	Small	21	norain	21	N/A
1	6	Group	Small	7	norain	21	N/A
1	7	Single	Small	7	norain	21	N/A
1	8	Group	Large	34	norain	21	N/A
1	9	Single	Small	4	norain	21	N/A
1	10	Single	Large	7	norain	21	N/A
1	11	Group	Small	18	norain	21	N/A
1	12	Single	Small	25	norain	21	N/A
1	13	Group	Large	65	norain	21	N/A
1	14	Single	Large	12	norain	21	N/A
1	15	Single	Large	15	norain	21	N/A
1	16	Single	Small	34	norain	21	N/A
1	17	Group	Large	47	norain	21	N/A
1	18	Single	Large	51	norain	21	N/A
1	19	Group	Small	32	norain	21	N/A
1	20	Single	Large	37	norain	21	N/A
2	21	Group	Large	8	norain	21	0
2	22	Group	Large	22	norain	21	1
2	23	Group	Small	13	norain	21	0
2	24	Single	Small	48	norain	21	0
2	25	Single	Large	8	norain	21	0
2	26	Group	Large	7	norain	21	1
2	27	Group	Small	55	norain	21	0
2	28	Single	Small	18	norain	21	0
2	29	Group	Large	26	norain	21	1
2	30	Group	Large	34	norain	21	1
2	31	Single	Large	28	norain	21	0
2	32	Group	Large	33	norain	21	0
2	33	Single	Large	77	norain	21	0
2	34	Group	Small	12	norain	21	1
2	35	Single	Small	3	norain	21	0
2	36	Single	Small	83	norain	21	0
2	37	Single	Small	18	norain	21	0
2	38	Group	Large	8	norain	21	1
3	39	Group	Large	1	norain	21	0
3	40	Group	Large	1	norain	21	0
3	41	Single	Large	7	norain	21	1
3	42	Group	Large	1	norain	21	1
3	43	Single	Large	0	norain	21	1
3	44	Group	Small	0	norain	21	0
3	45	Single	Small	13	norain	21	0
3	46	Group	Large	0	norain	21	1
3	47	Group	Small	1	norain	21	1
3	48	Single	Small	1	norain	21	0
3	49	Single	Large	4	norain	21	1
3	50	Group	Small	17	norain	21	0
3	51	Single	Large	4	norain	21	1
3	52	Single	Small	2	norain	21	1
3	53	Group	Small	0	norain	21	0
3	54	Single	Large	5	norain	21	1
3	55	Group	Small	2	norain	21	0
3	56	Single	Small	9	norain	21	1
3	57	Group	Large	16	norain	21	1
4	58	Group	Large	1	norain	21	1
4	59	Single	Small	1	norain	21	0
4	60	Group	Small	0	norain	21	0
4	61	Single	Large	0	norain	21	0
4	62	Group	Small	0	norain	21	0
4	63	Group	Large	11	norain	21	0
4	64	Single	Large	0	norain	21	0
4	65	Group	Large	5	norain	21	0
4	66	Single	Small	0	norain	21	0
4	67	Single	Small	10	norain	21	0
4	68	Group	Small	14	norain	21	0
4	69	Single	Small	6	norain	21	0
4	70	Single	Large	12	norain	21	1
4	71	Single	Large	0	norain	21	0
4	72	Single	Large	2	norain	21	0
4	73	Group	Large	1	norain	21	1
4	74	Group	Large	0	norain	21	1
4	75	Group	Small	0	norain	21	0
4	76	Single	Small	0	norain	21	0
4	77	Group	Small	0	norain	21	1
1	1	Group	Large	19	norain	22	N/A
1	2	Single	Small	6	norain	22	N/A
1	3	Group	Large	6	norain	22	N/A
1	4	Group	Small	15	norain	22	N/A
1	5	Group	Small	21	norain	22	N/A
1	6	Group	Small	7	norain	22	N/A
1	7	Single	Small	7	norain	22	N/A
1	8	Group	Large	34	norain	22	N/A
1	9	Single	Small	4	norain	22	N/A
1	10	Single	Large	7	norain	22	N/A
1	11	Group	Small	18	norain	22	N/A
1	12	Single	Small	25	norain	22	N/A
1	13	Group	Large	65	norain	22	N/A
1	14	Single	Large	12	norain	22	N/A
1	15	Single	Large	15	norain	22	N/A
1	16	Single	Small	34	norain	22	N/A
1	17	Group	Large	47	norain	22	N/A
1	18	Single	Large	51	norain	22	N/A
1	19	Group	Small	32	norain	22	N/A
1	20	Single	Large	37	norain	22	N/A
2	21	Group	Large	8	norain	22	1
2	22	Group	Large	22	norain	22	1
2	23	Group	Small	13	norain	22	1
2	24	Single	Small	48	norain	22	0
2	25	Single	Large	8	norain	22	1
2	26	Group	Large	7	norain	22	0
2	27	Group	Small	55	norain	22	0
2	28	Single	Small	18	norain	22	0
2	29	Group	Large	26	norain	22	1
2	30	Group	Large	34	norain	22	1
2	31	Single	Large	28	norain	22	0
2	32	Group	Large	33	norain	22	0
2	33	Single	Large	77	norain	22	1
2	34	Group	Small	12	norain	22	0
2	35	Single	Small	3	norain	22	0
2	36	Single	Small	83	norain	22	0
2	37	Single	Small	18	norain	22	0
2	38	Group	Large	8	norain	22	0
3	39	Group	Large	1	norain	22	N/A
3	40	Group	Large	1	norain	22	N/A
3	41	Single	Large	7	norain	22	N/A
3	42	Group	Large	1	norain	22	N/A
3	43	Single	Large	0	norain	22	N/A
3	44	Group	Small	0	norain	22	N/A
3	45	Single	Small	13	norain	22	N/A
3	46	Group	Large	0	norain	22	N/A
3	47	Group	Small	1	norain	22	N/A
3	48	Single	Small	1	norain	22	N/A
3	49	Single	Large	4	norain	22	N/A
3	50	Group	Small	17	norain	22	N/A
3	51	Single	Large	4	norain	22	N/A
3	52	Single	Small	2	norain	22	N/A
3	53	Group	Small	0	norain	22	N/A
3	54	Single	Large	5	norain	22	N/A
3	55	Group	Small	2	norain	22	N/A
3	56	Single	Small	9	norain	22	N/A
3	57	Group	Large	16	norain	22	N/A
4	58	Group	Large	1	norain	22	0
4	59	Single	Small	1	norain	22	0
4	60	Group	Small	0	norain	22	0
4	61	Single	Large	0	norain	22	1
4	62	Group	Small	0	norain	22	0
4	63	Group	Large	11	norain	22	1
4	64	Single	Large	0	norain	22	1
4	65	Group	Large	5	norain	22	1
4	66	Single	Small	0	norain	22	0
4	67	Single	Small	10	norain	22	0
4	68	Group	Small	14	norain	22	1
4	69	Single	Small	6	norain	22	0
4	70	Single	Large	12	norain	22	1
4	71	Single	Large	0	norain	22	1
4	72	Single	Large	2	norain	22	0
4	73	Group	Large	1	norain	22	1
4	74	Group	Large	0	norain	22	1
4	75	Group	Small	0	norain	22	0
4	76	Single	Small	0	norain	22	0
4	77	Group	Small	0	norain	22	0
1	1	Group	Large	19	norain	23	N/A
1	2	Single	Small	6	norain	23	N/A
1	3	Group	Large	6	norain	23	N/A
1	4	Group	Small	15	norain	23	N/A
1	5	Group	Small	21	norain	23	N/A
1	6	Group	Small	7	norain	23	N/A
1	7	Single	Small	7	norain	23	N/A
1	8	Group	Large	34	norain	23	N/A
1	9	Single	Small	4	norain	23	N/A
1	10	Single	Large	7	norain	23	N/A
1	11	Group	Small	18	norain	23	N/A
1	12	Single	Small	25	norain	23	N/A
1	13	Group	Large	65	norain	23	N/A
1	14	Single	Large	12	norain	23	N/A
1	15	Single	Large	15	norain	23	N/A
1	16	Single	Small	34	norain	23	N/A
1	17	Group	Large	47	norain	23	N/A
1	18	Single	Large	51	norain	23	N/A
1	19	Group	Small	32	norain	23	N/A
1	20	Single	Large	37	norain	23	N/A
2	21	Group	Large	8	norain	23	0
2	22	Group	Large	22	norain	23	0
2	23	Group	Small	13	norain	23	0
2	24	Single	Small	48	norain	23	0
2	25	Single	Large	8	norain	23	1
2	26	Group	Large	7	norain	23	0
2	27	Group	Small	55	norain	23	0
2	28	Single	Small	18	norain	23	0
2	29	Group	Large	26	norain	23	1
2	30	Group	Large	34	norain	23	1
2	31	Single	Large	28	norain	23	0
2	32	Group	Large	33	norain	23	1
2	33	Single	Large	77	norain	23	0
2	34	Group	Small	12	norain	23	0
2	35	Single	Small	3	norain	23	0
2	36	Single	Small	83	norain	23	0
2	37	Single	Small	18	norain	23	0
2	38	Group	Large	8	norain	23	1
3	39	Group	Large	1	norain	23	0
3	40	Group	Large	1	norain	23	1
3	41	Single	Large	7	norain	23	1
3	42	Group	Large	1	norain	23	1
3	43	Single	Large	0	norain	23	0
3	44	Group	Small	0	norain	23	0
3	45	Single	Small	13	norain	23	1
3	46	Group	Large	0	norain	23	1
3	47	Group	Small	1	norain	23	1
3	48	Single	Small	1	norain	23	1
3	49	Single	Large	4	norain	23	0
3	50	Group	Small	17	norain	23	0
3	51	Single	Large	4	norain	23	0
3	52	Single	Small	2	norain	23	0
3	53	Group	Small	0	norain	23	0
3	54	Single	Large	5	norain	23	1
3	55	Group	Small	2	norain	23	0
3	56	Single	Small	9	norain	23	0
3	57	Group	Large	16	norain	23	1
4	58	Group	Large	1	norain	23	N/A
4	59	Single	Small	1	norain	23	N/A
4	60	Group	Small	0	norain	23	N/A
4	61	Single	Large	0	norain	23	N/A
4	62	Group	Small	0	norain	23	N/A
4	63	Group	Large	11	norain	23	N/A
4	64	Single	Large	0	norain	23	N/A
4	65	Group	Large	5	norain	23	N/A
4	66	Single	Small	0	norain	23	N/A
4	67	Single	Small	10	norain	23	N/A
4	68	Group	Small	14	norain	23	N/A
4	69	Single	Small	6	norain	23	N/A
4	70	Single	Large	12	norain	23	N/A
4	71	Single	Large	0	norain	23	N/A
4	72	Single	Large	2	norain	23	N/A
4	73	Group	Large	1	norain	23	N/A
4	74	Group	Large	0	norain	23	N/A
4	75	Group	Small	0	norain	23	N/A
4	76	Single	Small	0	norain	23	N/A
4	77	Group	Small	0	norain	23	N/A
1	1	Group	Large	19	norain	24	N/A
1	2	Single	Small	6	norain	24	N/A
1	3	Group	Large	6	norain	24	N/A
1	4	Group	Small	15	norain	24	N/A
1	5	Group	Small	21	norain	24	N/A
1	6	Group	Small	7	norain	24	N/A
1	7	Single	Small	7	norain	24	N/A
1	8	Group	Large	34	norain	24	N/A
1	9	Single	Small	4	norain	24	N/A
1	10	Single	Large	7	norain	24	N/A
1	11	Group	Small	18	norain	24	N/A
1	12	Single	Small	25	norain	24	N/A
1	13	Group	Large	65	norain	24	N/A
1	14	Single	Large	12	norain	24	N/A
1	15	Single	Large	15	norain	24	N/A
1	16	Single	Small	34	norain	24	N/A
1	17	Group	Large	47	norain	24	N/A
1	18	Single	Large	51	norain	24	N/A
1	19	Group	Small	32	norain	24	N/A
1	20	Single	Large	37	norain	24	N/A
2	21	Group	Large	8	norain	24	0
2	22	Group	Large	22	norain	24	1
2	23	Group	Small	13	norain	24	0
2	24	Single	Small	48	norain	24	0
2	25	Single	Large	8	norain	24	0
2	26	Group	Large	7	norain	24	0
2	27	Group	Small	55	norain	24	0
2	28	Single	Small	18	norain	24	0
2	29	Group	Large	26	norain	24	1
2	30	Group	Large	34	norain	24	1
2	31	Single	Large	28	norain	24	1
2	32	Group	Large	33	norain	24	1
2	33	Single	Large	77	norain	24	0
2	34	Group	Small	12	norain	24	1
2	35	Single	Small	3	norain	24	0
2	36	Single	Small	83	norain	24	0
2	37	Single	Small	18	norain	24	0
2	38	Group	Large	8	norain	24	1
3	39	Group	Large	1	norain	24	1
3	40	Group	Large	1	norain	24	1
3	41	Single	Large	7	norain	24	1
3	42	Group	Large	1	norain	24	1
3	43	Single	Large	0	norain	24	0
3	44	Group	Small	0	norain	24	1
3	45	Single	Small	13	norain	24	0
3	46	Group	Large	0	norain	24	1
3	47	Group	Small	1	norain	24	1
3	48	Single	Small	1	norain	24	1
3	49	Single	Large	4	norain	24	1
3	50	Group	Small	17	norain	24	0
3	51	Single	Large	4	norain	24	1
3	52	Single	Small	2	norain	24	0
3	53	Group	Small	0	norain	24	1
3	54	Single	Large	5	norain	24	1
3	55	Group	Small	2	norain	24	0
3	56	Single	Small	9	norain	24	1
3	57	Group	Large	16	norain	24	1
4	58	Group	Large	1	norain	24	N/A
4	59	Single	Small	1	norain	24	N/A
4	60	Group	Small	0	norain	24	N/A
4	61	Single	Large	0	norain	24	N/A
4	62	Group	Small	0	norain	24	N/A
4	63	Group	Large	11	norain	24	N/A
4	64	Single	Large	0	norain	24	N/A
4	65	Group	Large	5	norain	24	N/A
4	66	Single	Small	0	norain	24	N/A
4	67	Single	Small	10	norain	24	N/A
4	68	Group	Small	14	norain	24	N/A
4	69	Single	Small	6	norain	24	N/A
4	70	Single	Large	12	norain	24	N/A
4	71	Single	Large	0	norain	24	N/A
4	72	Single	Large	2	norain	24	N/A
4	73	Group	Large	1	norain	24	N/A
4	74	Group	Large	0	norain	24	N/A
4	75	Group	Small	0	norain	24	N/A
4	76	Single	Small	0	norain	24	N/A
4	77	Group	Small	0	norain	24	N/A
1	1	Group	Large	19	norain	25	1
1	2	Single	Small	6	norain	25	0
1	3	Group	Large	6	norain	25	1
1	4	Group	Small	15	norain	25	1
1	5	Group	Small	21	norain	25	1
1	6	Group	Small	7	norain	25	0
1	7	Single	Small	7	norain	25	0
1	8	Group	Large	34	norain	25	0
1	9	Single	Small	4	norain	25	1
1	10	Single	Large	7	norain	25	0
1	11	Group	Small	18	norain	25	0
1	12	Single	Small	25	norain	25	0
1	13	Group	Large	65	norain	25	1
1	14	Single	Large	12	norain	25	0
1	15	Single	Large	15	norain	25	0
1	16	Single	Small	34	norain	25	0
1	17	Group	Large	47	norain	25	1
1	18	Single	Large	51	norain	25	0
1	19	Group	Small	32	norain	25	0
1	20	Single	Large	37	norain	25	0
2	21	Group	Large	8	norain	25	1
2	22	Group	Large	22	norain	25	1
2	23	Group	Small	13	norain	25	0
2	24	Single	Small	48	norain	25	0
2	25	Single	Large	8	norain	25	0
2	26	Group	Large	7	norain	25	0
2	27	Group	Small	55	norain	25	0
2	28	Single	Small	18	norain	25	0
2	29	Group	Large	26	norain	25	1
2	30	Group	Large	34	norain	25	0
2	31	Single	Large	28	norain	25	1
2	32	Group	Large	33	norain	25	0
2	33	Single	Large	77	norain	25	1
2	34	Group	Small	12	norain	25	0
2	35	Single	Small	3	norain	25	0
2	36	Single	Small	83	norain	25	0
2	37	Single	Small	18	norain	25	0
2	38	Group	Large	8	norain	25	1
3	39	Group	Large	1	norain	25	N/A
3	40	Group	Large	1	norain	25	N/A
3	41	Single	Large	7	norain	25	N/A
3	42	Group	Large	1	norain	25	N/A
3	43	Single	Large	0	norain	25	N/A
3	44	Group	Small	0	norain	25	N/A
3	45	Single	Small	13	norain	25	N/A
3	46	Group	Large	0	norain	25	N/A
3	47	Group	Small	1	norain	25	N/A
3	48	Single	Small	1	norain	25	N/A
3	49	Single	Large	4	norain	25	N/A
3	50	Group	Small	17	norain	25	N/A
3	51	Single	Large	4	norain	25	N/A
3	52	Single	Small	2	norain	25	N/A
3	53	Group	Small	0	norain	25	N/A
3	54	Single	Large	5	norain	25	N/A
3	55	Group	Small	2	norain	25	N/A
3	56	Single	Small	9	norain	25	N/A
3	57	Group	Large	16	norain	25	N/A
4	58	Group	Large	1	norain	25	N/A
4	59	Single	Small	1	norain	25	N/A
4	60	Group	Small	0	norain	25	N/A
4	61	Single	Large	0	norain	25	N/A
4	62	Group	Small	0	norain	25	N/A
4	63	Group	Large	11	norain	25	N/A
4	64	Single	Large	0	norain	25	N/A
4	65	Group	Large	5	norain	25	N/A
4	66	Single	Small	0	norain	25	N/A
4	67	Single	Small	10	norain	25	N/A
4	68	Group	Small	14	norain	25	N/A
4	69	Single	Small	6	norain	25	N/A
4	70	Single	Large	12	norain	25	N/A
4	71	Single	Large	0	norain	25	N/A
4	72	Single	Large	2	norain	25	N/A
4	73	Group	Large	1	norain	25	N/A
4	74	Group	Large	0	norain	25	N/A
4	75	Group	Small	0	norain	25	N/A
4	76	Single	Small	0	norain	25	N/A
4	77	Group	Small	0	norain	25	N/A
1	1	Group	Large	19	norain	26	1
1	2	Single	Small	6	norain	26	0
1	3	Group	Large	6	norain	26	1
1	4	Group	Small	15	norain	26	1
1	5	Group	Small	21	norain	26	1
1	6	Group	Small	7	norain	26	0
1	7	Single	Small	7	norain	26	1
1	8	Group	Large	34	norain	26	1
1	9	Single	Small	4	norain	26	1
1	10	Single	Large	7	norain	26	1
1	11	Group	Small	18	norain	26	1
1	12	Single	Small	25	norain	26	0
1	13	Group	Large	65	norain	26	0
1	14	Single	Large	12	norain	26	1
1	15	Single	Large	15	norain	26	1
1	16	Single	Small	34	norain	26	0
1	17	Group	Large	47	norain	26	0
1	18	Single	Large	51	norain	26	0
1	19	Group	Small	32	norain	26	1
1	20	Single	Large	37	norain	26	0
2	21	Group	Large	8	norain	26	N/A
2	22	Group	Large	22	norain	26	N/A
2	23	Group	Small	13	norain	26	N/A
2	24	Single	Small	48	norain	26	N/A
2	25	Single	Large	8	norain	26	N/A
2	26	Group	Large	7	norain	26	N/A
2	27	Group	Small	55	norain	26	N/A
2	28	Single	Small	18	norain	26	N/A
2	29	Group	Large	26	norain	26	N/A
2	30	Group	Large	34	norain	26	N/A
2	31	Single	Large	28	norain	26	N/A
2	32	Group	Large	33	norain	26	N/A
2	33	Single	Large	77	norain	26	N/A
2	34	Group	Small	12	norain	26	N/A
2	35	Single	Small	3	norain	26	N/A
2	36	Single	Small	83	norain	26	N/A
2	37	Single	Small	18	norain	26	N/A
2	38	Group	Large	8	norain	26	N/A
3	39	Group	Large	1	norain	26	1
3	40	Group	Large	1	norain	26	1
3	41	Single	Large	7	norain	26	1
3	42	Group	Large	1	norain	26	1
3	43	Single	Large	0	norain	26	0
3	44	Group	Small	0	norain	26	1
3	45	Single	Small	13	norain	26	1
3	46	Group	Large	0	norain	26	1
3	47	Group	Small	1	norain	26	1
3	48	Single	Small	1	norain	26	0
3	49	Single	Large	4	norain	26	1
3	50	Group	Small	17	norain	26	1
3	51	Single	Large	4	norain	26	0
3	52	Single	Small	2	norain	26	0
3	53	Group	Small	0	norain	26	0
3	54	Single	Large	5	norain	26	1
3	55	Group	Small	2	norain	26	0
3	56	Single	Small	9	norain	26	1
3	57	Group	Large	16	norain	26	1
4	58	Group	Large	1	norain	26	N/A
4	59	Single	Small	1	norain	26	N/A
4	60	Group	Small	0	norain	26	N/A
4	61	Single	Large	0	norain	26	N/A
4	62	Group	Small	0	norain	26	N/A
4	63	Group	Large	11	norain	26	N/A
4	64	Single	Large	0	norain	26	N/A
4	65	Group	Large	5	norain	26	N/A
4	66	Single	Small	0	norain	26	N/A
4	67	Single	Small	10	norain	26	N/A
4	68	Group	Small	14	norain	26	N/A
4	69	Single	Small	6	norain	26	N/A
4	70	Single	Large	12	norain	26	N/A
4	71	Single	Large	0	norain	26	N/A
4	72	Single	Large	2	norain	26	N/A
4	73	Group	Large	1	norain	26	N/A
4	74	Group	Large	0	norain	26	N/A
[truncated: 2,313 more rows]
